# Supplementary material for: Methyl 4-(4-chloro­phen­yl)-8-iodo-2-methyl-6-oxo-1,6-dihydro-4H-pyrimido[2,1-b]quinazoline-3-carboxyl­ate
Source: Acta Crystallogr Sect E Struct Rep Online. 2012 Dec 22;69(Pt 1):o123–4. doi: 10.1107/S1600536812050787 (PMC3588318; doi:10.1107/S1600536812050787)
Supplement: Supplementary file 1 [file e-69-0o123-sup1.cif]

##############################################################################
#                                                                            #
# This CIF contains the data in a paper accepted for publication in          #
# Acta Crystallographica Section E. It conforms to the requirements of       #
# Notes for Authors for Acta Crystallographica Section E, and has been       #
# peer reviewed under the auspices of the IUCr Commission on Journals.       #
#                                                                            #
# Full details of the Crystallographic Information File format               #
# are given in the paper "The Crystallographic Information File (CIF):       #
# a New Standard Archive File for Crystallography" by S. R. Hall, F. H.      #
# Allen and I. D. Brown [Acta Cryst. (1991), A47, 655-685].                  #
#                                                                            #
# The current version of the core CIF dictionary is obtainable from          #
# ftp://ftp.iucr.org/pub/cif_core.dic.                                       #
#                                                                            #
# Software is freely available for graphical display of the structure(s)     #
# in this CIF. For information consult the CIF software page                 #
# http://www.iucr.org/resources/cif/software.                                #
#                                                                            #
# This file may be used for bona fide research purposes within the           #
# scientific community so long as proper attribution is given to the journal # 
# article from which it was obtained.                                        #
#                                                                            #
##############################################################################
data_global
_audit_creation_method     'SHELXL-97'
_journal_date_recd_electronic     2012-11-25
_journal_date_accepted     2012-12-13
_journal_name_full     'Acta Crystallographica, Section E'
_journal_year     2013
_journal_volume     69
_journal_issue      1
_journal_page_first     o123
_journal_page_last     o124
_journal_paper_category     QO
_journal_paper_doi     10.1107/S1600536812050787
_journal_coeditor_code     YK2082
_publ_contact_author_name
;
Susanta K. Nayak, K. N. Venugopala
;
_publ_contact_author_address
;
Center for Nano Science and Technology@Polimi,
Istituto Italiano di Tecnologia,
Via Pascoli 70/3-20133 Milan, Italy,
Department of Biotechnology and Food Technology
Durban University of Technology,
Durban 4001
South Africa
;
_publ_contact_author_email
;
nksusa@gmail.com, katharigattav@dut.ac.za
;
_publ_section_title
;\
Methyl
4-(4-chlorophenyl)-8-iodo-2-methyl-6-oxo-1,6-dihydro-4<i>H</i>-pyrimido\
[2,1-<i>b</i>]quinazoline-3-carboxylate
;
loop_
    _publ_author_name
    _publ_author_address
    'Nayak, Susanta K.'
;
Center for Nano Science and Technology@Polimi,
Istituto Italiano di Tecnologia,
Via Pascoli 70/3-20133 Milan, Italy
;
    'Venugopala, K. N.'
;
Department of Biotechnology and Food Technology
Durban University of Technology,
Durban 4001
South Africa
;
    'Odhav, Bharti'
;
Department of Biotechnology and Food Technology
Durban University of Technology,
Durban 4001
South Africa
;
_iucr_refine_instructions_details
;
TITL p1bar in P-1
CELL 0.71073 7.3443 10.8469 12.4745 106.657 103.527 92.791
ZERR 2.0000 0.0015 0.0022 0.0025 0.030 0.030 0.030
LATT 1
SFAC C  H  N  O  Cl I
UNIT 40 30 6 6 2 2
MERG 2
omit 0   0   1
omit 0   1   0
omit 0  -1   1
OMIT   0.00  52.00
L.S. 9
ACTA
BOND $H
HTAB
FMAP 2
PLAN 5
conf
SIZE 0.12 0.14 0.25
WGHT  0.028500  0.429800
FVAR  0.239180
TEMP -100
I1     6   1.426669  0.047533  1.168962 11.000000  0.027380  0.030980 =
           0.029460  0.015940  0.005200  0.007380
Cl1    5   0.756526 -0.079657  0.336382 11.000000  0.036360  0.031150 =
           0.033860 -0.001840 -0.001860  0.014210
O1     4   0.604967  0.628528  0.615101 11.000000  0.024190  0.031100 =
           0.034170  0.020220  0.008430  0.009320
O2     4   0.904706  0.591360  0.627519 11.000000  0.026520  0.031540 =
           0.039960  0.021980  0.016650  0.007840
O3     4   1.210422  0.347093  0.860380 11.000000  0.016740  0.034870 =
           0.031420  0.018560  0.010360  0.006120
N1     3   0.590481  0.411542  0.845986 11.000000  0.015380  0.032040 =
           0.031980  0.017330  0.011060  0.007350
AFIX 43
H1     2   0.484221  0.391480  0.861709 11.000000 -1.200000
AFIX 0
N2     3   0.903958  0.377227  0.853091 11.000000  0.015280  0.022880 =
           0.020170  0.009750  0.006520  0.003110
N3     3   0.739984  0.314423  0.976474 11.000000  0.021300  0.028870 =
           0.024740  0.011540  0.009570  0.006350
C1     1   0.627772  0.708703  0.544266 11.000000  0.033550  0.034170 =
           0.032050  0.021490  0.005510  0.007090
AFIX 137
H1A    2   0.730714  0.778949  0.587445 11.000000 -1.500000
H1B    2   0.510424  0.745632  0.523174 11.000000 -1.500000
H1C    2   0.657746  0.656261  0.473820 11.000000 -1.500000
AFIX 0
C2     1   0.757906  0.575253  0.652883 11.000000  0.022060  0.017370 =
           0.020500  0.004420  0.003710  0.004020
C3     1   0.731702  0.494469  0.725963 11.000000  0.015900  0.018610 =
           0.020510  0.006050  0.003750  0.002320
C4     1   0.585409  0.488274  0.773283 11.000000  0.020950  0.019100 =
           0.023080  0.008040  0.004740  0.004200
C5     1   0.410851  0.555175  0.760388 11.000000  0.022990  0.030260 =
           0.036340  0.016800  0.013970  0.011840
AFIX 137
H5A    2   0.437864  0.635844  0.743288 11.000000 -1.500000
H5B    2   0.371151  0.575044  0.832591 11.000000 -1.500000
H5C    2   0.309673  0.498278  0.696874 11.000000 -1.500000
AFIX 0
C6     1   0.886320  0.409274  0.743538 11.000000  0.016710  0.022840 =
           0.019470  0.011330  0.006940  0.003370
AFIX 13
H6     2   1.008355  0.458832  0.749054 11.000000 -1.200000
AFIX 0
C7     1   0.853524  0.284693  0.641651 11.000000  0.012090  0.022320 =
           0.022010  0.010270  0.003860  0.006870
C8     1   0.906182  0.287052  0.542176 11.000000  0.020840  0.026170 =
           0.026430  0.011300  0.010220  0.004730
AFIX 43
H8     2   0.965670  0.365306  0.539176 11.000000 -1.200000
AFIX 0
C9     1   0.872785  0.176263  0.447120 11.000000  0.023660  0.035300 =
           0.023750  0.010010  0.007780  0.010270
AFIX 43
H9     2   0.906425  0.178949  0.378702 11.000000 -1.200000
AFIX 0
C10    1   0.790272  0.062311  0.453104 11.000000  0.020980  0.026300 =
           0.025110  0.002660 -0.000410  0.010690
C11    1   0.736034  0.057491  0.550706 11.000000  0.024200  0.021150 =
           0.036020  0.012830  0.003180  0.004150
AFIX 43
H11    2   0.678137 -0.021302  0.553650 11.000000 -1.200000
AFIX 0
C12    1   0.767223  0.169319  0.644500 11.000000  0.022740  0.024700 =
           0.025370  0.011310  0.007740  0.004590
AFIX 43
H12    2   0.728970  0.166881  0.711612 11.000000 -1.200000
AFIX 0
C13    1   0.747547  0.365110  0.894682 11.000000  0.017660  0.020510 =
           0.019880  0.004600  0.007010  0.003970
C14    1   0.898572  0.261807  1.019740 11.000000  0.022080  0.021760 =
           0.019840  0.005820  0.005620  0.004580
C15    1   0.889310  0.194876  1.099778 11.000000  0.026010  0.034010 =
           0.023740  0.011920  0.012230  0.004130
AFIX 43
H15    2   0.778756  0.191275  1.126472 11.000000 -1.200000
AFIX 0
C16    1   1.038859  0.134652  1.139678 11.000000  0.030840  0.031260 =
           0.021720  0.014160  0.007860  0.004700
AFIX 43
H16    2   1.029964  0.087467  1.192102 11.000000 -1.200000
AFIX 0
C17    1   1.204620  0.142395  1.103496 11.000000  0.025610  0.024060 =
           0.020220  0.007570  0.004180  0.005710
C18    1   1.219824  0.209094  1.026451 11.000000  0.022330  0.024780 =
           0.022070  0.007970  0.006570  0.004440
AFIX 43
H18    2   1.332523  0.214338  1.002181 11.000000 -1.200000
AFIX 0
C19    1   1.065452  0.269149  0.984531 11.000000  0.018370  0.021220 =
           0.019160  0.007010  0.005190  0.001360
C20    1   1.073170  0.334137  0.897690 11.000000  0.018700  0.019350 =
           0.019040  0.005830  0.002900  0.002260
HKLF 4
END
;
data_I
_chemical_name_systematic
;
Methyl 4-(4-chlorophenyl)-8-iodo-2-methyl-6-oxo-1,6-dihydro-4<i>H</i>-
pyrimido[2,1-<i>b</i>]quinazoline-3-carboxylate
;
_chemical_name_common     ?
_chemical_formula_moiety     'C20 H15 Cl I N3 O3'
_chemical_formula_sum     'C20 H15 Cl I N3 O3'
_chemical_formula_structural     ?
_chemical_formula_iupac     'C20 H15 Cl I N3 O3'
_chemical_formula_weight     507.70
_chemical_melting_point     467(2)
_symmetry_cell_setting     triclinic
_symmetry_space_group_name_H-M     'P -1'
_symmetry_space_group_name_Hall     '-P 1'
loop_
    _symmetry_equiv_pos_site_id
    _symmetry_equiv_pos_as_xyz
    1 x,y,z
    2 -x,-y,-z
_cell_length_a     7.3443(15)
_cell_length_b     10.847(2)
_cell_length_c     12.475(3)
_cell_angle_alpha     106.66(3)
_cell_angle_beta     103.53(2)
_cell_angle_gamma     92.79(3)
_cell_volume     918.5(4)
_cell_formula_units_Z     2
_cell_measurement_reflns_used     560
_cell_measurement_theta_min     2.9
_cell_measurement_theta_max     26.0
_cell_measurement_temperature     173(2)
_cell_special_details
;
;
_exptl_crystal_description     'plate'
_exptl_crystal_colour     'yellow'
_exptl_crystal_size_max     0.25
_exptl_crystal_size_mid     0.14
_exptl_crystal_size_min     0.12
_exptl_crystal_size_rad     ?
_exptl_crystal_density_diffrn     1.836
_exptl_crystal_density_meas     ?
_exptl_crystal_density_method     'Not Measured'
_exptl_crystal_F_000     500
_exptl_absorpt_coefficient_mu     1.917
_exptl_absorpt_correction_type     multi-scan
_exptl_absorpt_process_details     '(SADABS; Bruker, 2008)'
_exptl_absorpt_correction_T_min     0.6458
_exptl_absorpt_correction_T_max     0.8026
_exptl_special_details
;
;
_diffrn_ambient_temperature     173(2)
_diffrn_radiation_type     MoK\a
_diffrn_radiation_wavelength     0.71073
_diffrn_radiation_source     'fine-focus sealed tube'
_diffrn_radiation_monochromator     graphite
_diffrn_measurement_device_type     'Bruker APEXII Kappa DUO CCD'
_diffrn_measurement_method     '0.5\% \f scans and \w scans'
_diffrn_reflns_number     7109
_diffrn_reflns_av_R_equivalents     0.0171
_diffrn_reflns_av_sigmaI/netI     0.0300
_diffrn_reflns_theta_min     2.87
_diffrn_reflns_theta_max     26.00
_diffrn_reflns_theta_full     26.00
_diffrn_measured_fraction_theta_max     0.999
_diffrn_measured_fraction_theta_full     0.999
_diffrn_reflns_limit_h_min     -9
_diffrn_reflns_limit_h_max     9
_diffrn_reflns_limit_k_min     -13
_diffrn_reflns_limit_k_max     13
_diffrn_reflns_limit_l_min     -15
_diffrn_reflns_limit_l_max     15
_diffrn_reflns_reduction_process
;
;
_diffrn_standards_number     0
_diffrn_standards_interval_count     0
_diffrn_standards_interval_time     0
_diffrn_standards_decay_%     0
_refine_special_details
;
Refinement of <i>F</i>^2^ against ALL reflections. The weighted <i>R</i>-factor
<i>wR</i> and goodness of fit <i>S</i> are based on <i>F</i>^2^, conventional
<i>R</i>-factors <i>R</i> are based on <i>F</i>, with <i>F</i> set to zero for
negative <i>F</i>^2^. The threshold expression of <i>F</i>^2^ >
2\s(<i>F</i>^2^) is used only for calculating <i>R</i>-factors(gt) <i>etc</i>.
and is not relevant to the choice of reflections for refinement.
<i>R</i>-factors based on <i>F</i>^2^ are statistically about twice as large
as those based on <i>F</i>, and <i>R</i>- factors based on ALL data will be
even larger.
;
_reflns_number_total     3602
_reflns_number_gt     3147
_reflns_threshold_expression     I>2\s(I)
_refine_ls_structure_factor_coef     Fsqd
_refine_ls_matrix_type     full
_refine_ls_R_factor_all     0.0317
_refine_ls_R_factor_gt     0.0241
_refine_ls_wR_factor_gt     0.0572
_refine_ls_wR_factor_ref     0.0592
_refine_ls_goodness_of_fit_ref     1.085
_refine_ls_restrained_S_all     1.085
_refine_ls_number_reflns     3602
_refine_ls_number_parameters     255
_refine_ls_number_restraints     0
_refine_ls_hydrogen_treatment     constr
_refine_ls_weighting_scheme     calc
_refine_ls_weighting_details
         'calc w=1/[\s^2^(Fo^2^)+(0.0285P)^2^+0.4298P] where P=(Fo^2^+2Fc^2^)/3'
_atom_sites_solution_hydrogens     geom
_atom_sites_solution_primary     direct
_atom_sites_solution_secondary     difmap
_refine_ls_shift/su_max     0.003
_refine_ls_shift/su_mean     0.000
_refine_diff_density_max     0.888
_refine_diff_density_min     -0.518
_refine_ls_extinction_method     none
_refine_ls_extinction_coef     ?
loop_
    _atom_type_symbol
    _atom_type_description
    _atom_type_scat_dispersion_real
    _atom_type_scat_dispersion_imag
    _atom_type_scat_source
    C C 0.0033 0.0016 ' International Tables Vol C Tables 4.2.6.8 and 6.1.1.4'
    H H 0.0000 0.0000 ' International Tables Vol C Tables 4.2.6.8 and 6.1.1.4'
    Cl Cl 0.1484 0.1585 ' International Tables Vol C Tables 4.2.6.8 and 6.1.1.4'
    I I -0.4742 1.8119 ' International Tables Vol C Tables 4.2.6.8 and 6.1.1.4'
    N N 0.0061 0.0033 ' International Tables Vol C Tables 4.2.6.8 and 6.1.1.4'
    O O 0.0106 0.0060 ' International Tables Vol C Tables 4.2.6.8 and 6.1.1.4'
_computing_data_collection     'APEX2 (Bruker, 2008)'
_computing_cell_refinement     'SAINT (Bruker, 2008)'
_computing_data_reduction     'SAINT (Bruker, 2008)'
_computing_structure_solution     'SHELXS97 (Sheldrick, 2008)'
_computing_structure_refinement     'SHELXL97 (Sheldrick, 2008)'
_computing_molecular_graphics
;
ORTEP-3 for Windows (Farrugia, 2012) and <i>Mercury</i>
(Macrae <i>et al.</i>, 2008)
;
_computing_publication_material
                                'PLATON (Spek, 2009) and PARST (Nardelli, 1995)'
loop_
    _atom_site_type_symbol
    _atom_site_label
    _atom_site_fract_x
    _atom_site_fract_y
    _atom_site_fract_z
    _atom_site_U_iso_or_equiv
    _atom_site_adp_type
    _atom_site_calc_flag
    _atom_site_refinement_flags
    _atom_site_occupancy
    _atom_site_symmetry_multiplicity
    _atom_site_disorder_assembly
    _atom_site_disorder_group
    I I1 1.42667(2) 0.047532(17) 1.168961(15) 0.02807(8) Uani d . 1 1 . .
    Cl Cl1 0.75652(11) -0.07966(7) 0.33638(6) 0.03791(19) Uani d . 1 1 . .
    O O1 0.6050(3) 0.62853(18) 0.61509(16) 0.0272(4) Uani d . 1 1 . .
    O O2 0.9047(3) 0.59136(19) 0.62752(17) 0.0287(4) Uani d . 1 1 . .
    O O3 1.2104(2) 0.34709(18) 0.86038(16) 0.0250(4) Uani d . 1 1 . .
    N N1 0.5905(3) 0.4115(2) 0.84598(19) 0.0238(5) Uani d . 1 1 . .
    H H1 0.4842 0.3915 0.8617 0.029 Uiso calc R 1 1 . .
    N N2 0.9040(3) 0.3772(2) 0.85309(17) 0.0184(4) Uani d . 1 1 . .
    N N3 0.7400(3) 0.3144(2) 0.97648(19) 0.0235(5) Uani d . 1 1 . .
    C C1 0.6278(4) 0.7087(3) 0.5443(3) 0.0312(7) Uani d . 1 1 . .
    H H1A 0.7308 0.7789 0.5874 0.047 Uiso calc R 1 1 . .
    H H1B 0.5104 0.7457 0.5232 0.047 Uiso calc R 1 1 . .
    H H1C 0.6577 0.6562 0.4738 0.047 Uiso calc R 1 1 . .
    C C2 0.7579(4) 0.5753(2) 0.6529(2) 0.0205(6) Uani d . 1 1 . .
    C C3 0.7317(3) 0.4945(2) 0.7260(2) 0.0185(5) Uani d . 1 1 . .
    C C4 0.5854(4) 0.4883(2) 0.7733(2) 0.0208(5) Uani d . 1 1 . .
    C C5 0.4109(4) 0.5552(3) 0.7604(3) 0.0270(6) Uani d . 1 1 . .
    H H5A 0.4379 0.6358 0.7432 0.041 Uiso calc R 1 1 . .
    H H5B 0.3712 0.5751 0.8326 0.041 Uiso calc R 1 1 . .
    H H5C 0.3097 0.4983 0.6969 0.041 Uiso calc R 1 1 . .
    C C6 0.8863(3) 0.4093(2) 0.7435(2) 0.0182(5) Uani d . 1 1 . .
    H H6 1.0084 0.4588 0.7491 0.022 Uiso calc R 1 1 . .
    C C7 0.8535(3) 0.2847(2) 0.6416(2) 0.0180(5) Uani d . 1 1 . .
    C C8 0.9062(4) 0.2870(3) 0.5422(2) 0.0230(6) Uani d . 1 1 . .
    H H8 0.9657 0.3653 0.5392 0.028 Uiso calc R 1 1 . .
    C C9 0.8728(4) 0.1763(3) 0.4471(2) 0.0268(6) Uani d . 1 1 . .
    H H9 0.9064 0.1790 0.3787 0.032 Uiso calc R 1 1 . .
    C C10 0.7903(4) 0.0623(3) 0.4531(2) 0.0261(6) Uani d . 1 1 . .
    C C11 0.7360(4) 0.0575(3) 0.5507(2) 0.0270(6) Uani d . 1 1 . .
    H H11 0.6781 -0.0213 0.5536 0.032 Uiso calc R 1 1 . .
    C C12 0.7672(4) 0.1693(3) 0.6445(2) 0.0231(6) Uani d . 1 1 . .
    H H12 0.7290 0.1669 0.7116 0.028 Uiso calc R 1 1 . .
    C C13 0.7476(4) 0.3651(2) 0.8947(2) 0.0192(5) Uani d . 1 1 . .
    C C14 0.8986(4) 0.2618(2) 1.0197(2) 0.0212(6) Uani d . 1 1 . .
    C C15 0.8893(4) 0.1949(3) 1.0998(2) 0.0262(6) Uani d . 1 1 . .
    H H15 0.7788 0.1913 1.1265 0.031 Uiso calc R 1 1 . .
    C C16 1.0389(4) 0.1347(3) 1.1397(2) 0.0264(6) Uani d . 1 1 . .
    H H16 1.0300 0.0875 1.1921 0.032 Uiso calc R 1 1 . .
    C C17 1.2046(4) 0.1424(3) 1.1035(2) 0.0233(6) Uani d . 1 1 . .
    C C18 1.2198(4) 0.2091(3) 1.0265(2) 0.0227(6) Uani d . 1 1 . .
    H H18 1.3325 0.2143 1.0022 0.027 Uiso calc R 1 1 . .
    C C19 1.0655(4) 0.2691(2) 0.9845(2) 0.0194(5) Uani d . 1 1 . .
    C C20 1.0732(4) 0.3341(2) 0.8977(2) 0.0194(5) Uani d . 1 1 . .
loop_
    _atom_site_aniso_label
    _atom_site_aniso_U_11
    _atom_site_aniso_U_22
    _atom_site_aniso_U_33
    _atom_site_aniso_U_12
    _atom_site_aniso_U_13
    _atom_site_aniso_U_23
    I1 0.02738(11) 0.03098(12) 0.02945(11) 0.00738(8) 0.00520(8) 0.01593(8)
    Cl1 0.0363(4) 0.0311(4) 0.0339(4) 0.0142(3) -0.0019(3) -0.0018(3)
    O1 0.0242(10) 0.0311(11) 0.0342(11) 0.0093(8) 0.0084(9) 0.0202(9)
    O2 0.0265(11) 0.0315(11) 0.0400(12) 0.0078(8) 0.0166(9) 0.0220(9)
    O3 0.0167(9) 0.0348(11) 0.0314(10) 0.0061(8) 0.0103(8) 0.0185(9)
    N1 0.0154(11) 0.0320(13) 0.0320(13) 0.0073(9) 0.0111(10) 0.0173(10)
    N2 0.0153(11) 0.0229(12) 0.0202(11) 0.0031(9) 0.0065(9) 0.0097(9)
    N3 0.0213(12) 0.0289(13) 0.0247(12) 0.0064(10) 0.0095(10) 0.0115(10)
    C1 0.0335(16) 0.0341(17) 0.0321(16) 0.0071(13) 0.0055(13) 0.0215(13)
    C2 0.0221(14) 0.0174(13) 0.0205(13) 0.0040(11) 0.0037(11) 0.0044(11)
    C3 0.0159(13) 0.0186(13) 0.0205(13) 0.0023(10) 0.0037(10) 0.0060(11)
    C4 0.0209(14) 0.0191(13) 0.0231(13) 0.0042(11) 0.0047(11) 0.0080(11)
    C5 0.0230(14) 0.0303(15) 0.0363(16) 0.0118(12) 0.0140(13) 0.0168(13)
    C6 0.0167(12) 0.0228(14) 0.0194(13) 0.0034(10) 0.0069(10) 0.0113(11)
    C7 0.0121(12) 0.0223(14) 0.0220(13) 0.0069(10) 0.0039(10) 0.0103(11)
    C8 0.0208(14) 0.0261(15) 0.0264(14) 0.0047(11) 0.0102(11) 0.0113(12)
    C9 0.0237(14) 0.0353(17) 0.0237(14) 0.0103(13) 0.0078(12) 0.0100(12)
    C10 0.0210(14) 0.0263(15) 0.0251(14) 0.0107(12) -0.0004(12) 0.0027(12)
    C11 0.0242(15) 0.0211(15) 0.0360(16) 0.0041(12) 0.0032(12) 0.0128(13)
    C12 0.0227(14) 0.0247(15) 0.0254(14) 0.0046(11) 0.0077(12) 0.0113(12)
    C13 0.0176(13) 0.0205(13) 0.0199(13) 0.0040(10) 0.0070(11) 0.0046(11)
    C14 0.0221(14) 0.0218(14) 0.0198(13) 0.0045(11) 0.0056(11) 0.0058(11)
    C15 0.0260(15) 0.0340(16) 0.0237(14) 0.0041(12) 0.0122(12) 0.0119(12)
    C16 0.0308(15) 0.0312(16) 0.0217(14) 0.0047(12) 0.0079(12) 0.0141(12)
    C17 0.0256(14) 0.0240(14) 0.0202(13) 0.0057(11) 0.0042(11) 0.0075(11)
    C18 0.0223(14) 0.0247(14) 0.0220(14) 0.0044(11) 0.0066(11) 0.0079(11)
    C19 0.0183(13) 0.0212(13) 0.0192(13) 0.0014(11) 0.0052(10) 0.0070(11)
    C20 0.0187(13) 0.0193(13) 0.0190(13) 0.0023(10) 0.0029(11) 0.0058(11)
_geom_special_details
;
All s.u.'s (except the s.u. in the dihedral angle between two l.s. planes) are
estimated using the full covariance matrix. The cell s.u.'s are taken into
account individually in the estimation of s.u.'s in distances, angles and
torsion angles; correlations between s.u.'s in cell parameters are only used
when they are defined by crystal symmetry. An approximate (isotropic)
treatment of cell s.u.'s is used for estimating s.u.'s involving l.s. planes.
;
loop_
    _geom_bond_atom_site_label_1
    _geom_bond_atom_site_label_2
    _geom_bond_site_symmetry_2
    _geom_bond_distance
    _geom_bond_publ_flag
    I1 C17 . 2.099(3) ?
    Cl1 C10 . 1.750(3) ?
    O1 C2 . 1.338(3) ?
    O1 C1 . 1.436(3) ?
    O2 C2 . 1.211(3) ?
    O3 C20 . 1.223(3) ?
    N1 C13 . 1.363(3) ?
    N1 C4 . 1.392(3) ?
    N1 H1 . 0.8800 ?
    N2 C13 . 1.382(3) ?
    N2 C20 . 1.398(3) ?
    N2 C6 . 1.483(3) ?
    N3 C13 . 1.301(3) ?
    N3 C14 . 1.386(3) ?
    C1 H1A . 0.9800 ?
    C1 H1B . 0.9800 ?
    C1 H1C . 0.9800 ?
    C2 C3 . 1.469(3) ?
    C3 C4 . 1.349(3) ?
    C3 C6 . 1.515(3) ?
    C4 C5 . 1.502(4) ?
    C5 H5A . 0.9800 ?
    C5 H5B . 0.9800 ?
    C5 H5C . 0.9800 ?
    C6 C7 . 1.530(4) ?
    C6 H6 . 1.0000 ?
    C7 C12 . 1.389(4) ?
    C7 C8 . 1.390(3) ?
    C8 C9 . 1.389(4) ?
    C8 H8 . 0.9500 ?
    C9 C10 . 1.379(4) ?
    C9 H9 . 0.9500 ?
    C10 C11 . 1.380(4) ?
    C11 C12 . 1.388(4) ?
    C11 H11 . 0.9500 ?
    C12 H12 . 0.9500 ?
    C14 C19 . 1.401(4) ?
    C14 C15 . 1.404(4) ?
    C15 C16 . 1.372(4) ?
    C15 H15 . 0.9500 ?
    C16 C17 . 1.401(4) ?
    C16 H16 . 0.9500 ?
    C17 C18 . 1.379(4) ?
    C18 C19 . 1.405(4) ?
    C18 H18 . 0.9500 ?
    C19 C20 . 1.461(3) ?
loop_
    _geom_angle_atom_site_label_1
    _geom_angle_atom_site_label_2
    _geom_angle_atom_site_label_3
    _geom_angle_site_symmetry_1
    _geom_angle_site_symmetry_3
    _geom_angle
    _geom_angle_publ_flag
    C2 O1 C1 . . 115.4(2) ?
    C13 N1 C4 . . 125.0(2) ?
    C13 N1 H1 . . 117.5 ?
    C4 N1 H1 . . 117.5 ?
    C13 N2 C20 . . 121.4(2) ?
    C13 N2 C6 . . 120.6(2) ?
    C20 N2 C6 . . 116.72(19) ?
    C13 N3 C14 . . 116.7(2) ?
    O1 C1 H1A . . 109.5 ?
    O1 C1 H1B . . 109.5 ?
    H1A C1 H1B . . 109.5 ?
    O1 C1 H1C . . 109.5 ?
    H1A C1 H1C . . 109.5 ?
    H1B C1 H1C . . 109.5 ?
    O2 C2 O1 . . 122.5(2) ?
    O2 C2 C3 . . 123.1(2) ?
    O1 C2 C3 . . 114.4(2) ?
    C4 C3 C2 . . 126.5(2) ?
    C4 C3 C6 . . 119.8(2) ?
    C2 C3 C6 . . 113.7(2) ?
    C3 C4 N1 . . 118.3(2) ?
    C3 C4 C5 . . 129.1(2) ?
    N1 C4 C5 . . 112.6(2) ?
    C4 C5 H5A . . 109.5 ?
    C4 C5 H5B . . 109.5 ?
    H5A C5 H5B . . 109.5 ?
    C4 C5 H5C . . 109.5 ?
    H5A C5 H5C . . 109.5 ?
    H5B C5 H5C . . 109.5 ?
    N2 C6 C3 . . 111.06(19) ?
    N2 C6 C7 . . 110.0(2) ?
    C3 C6 C7 . . 111.7(2) ?
    N2 C6 H6 . . 108.0 ?
    C3 C6 H6 . . 108.0 ?
    C7 C6 H6 . . 108.0 ?
    C12 C7 C8 . . 118.8(2) ?
    C12 C7 C6 . . 121.6(2) ?
    C8 C7 C6 . . 119.6(2) ?
    C9 C8 C7 . . 120.7(3) ?
    C9 C8 H8 . . 119.6 ?
    C7 C8 H8 . . 119.6 ?
    C10 C9 C8 . . 119.3(3) ?
    C10 C9 H9 . . 120.4 ?
    C8 C9 H9 . . 120.4 ?
    C9 C10 C11 . . 121.1(3) ?
    C9 C10 Cl1 . . 119.8(2) ?
    C11 C10 Cl1 . . 119.1(2) ?
    C10 C11 C12 . . 119.1(3) ?
    C10 C11 H11 . . 120.4 ?
    C12 C11 H11 . . 120.4 ?
    C11 C12 C7 . . 120.9(2) ?
    C11 C12 H12 . . 119.5 ?
    C7 C12 H12 . . 119.5 ?
    N3 C13 N1 . . 118.2(2) ?
    N3 C13 N2 . . 125.2(2) ?
    N1 C13 N2 . . 116.6(2) ?
    N3 C14 C19 . . 122.9(2) ?
    N3 C14 C15 . . 118.4(2) ?
    C19 C14 C15 . . 118.7(2) ?
    C16 C15 C14 . . 120.4(2) ?
    C16 C15 H15 . . 119.8 ?
    C14 C15 H15 . . 119.8 ?
    C15 C16 C17 . . 120.3(2) ?
    C15 C16 H16 . . 119.8 ?
    C17 C16 H16 . . 119.8 ?
    C18 C17 C16 . . 120.8(2) ?
    C18 C17 I1 . . 121.37(19) ?
    C16 C17 I1 . . 117.80(19) ?
    C17 C18 C19 . . 118.7(2) ?
    C17 C18 H18 . . 120.6 ?
    C19 C18 H18 . . 120.6 ?
    C14 C19 C18 . . 121.0(2) ?
    C14 C19 C20 . . 118.9(2) ?
    C18 C19 C20 . . 120.0(2) ?
    O3 C20 N2 . . 120.3(2) ?
    O3 C20 C19 . . 125.0(2) ?
    N2 C20 C19 . . 114.7(2) ?
loop_
    _geom_torsion_atom_site_label_1
    _geom_torsion_atom_site_label_2
    _geom_torsion_atom_site_label_3
    _geom_torsion_atom_site_label_4
    _geom_torsion_site_symmetry_1
    _geom_torsion_site_symmetry_2
    _geom_torsion_site_symmetry_3
    _geom_torsion_site_symmetry_4
    _geom_torsion
    _geom_torsion_publ_flag
    C1 O1 C2 O2 . . . . -1.3(4) ?
    C1 O1 C2 C3 . . . . 179.5(2) ?
    O2 C2 C3 C4 . . . . 168.5(3) ?
    O1 C2 C3 C4 . . . . -12.4(4) ?
    O2 C2 C3 C6 . . . . -13.4(4) ?
    O1 C2 C3 C6 . . . . 165.8(2) ?
    C2 C3 C4 N1 . . . . -176.2(2) ?
    C6 C3 C4 N1 . . . . 5.7(4) ?
    C2 C3 C4 C5 . . . . 3.0(5) ?
    C6 C3 C4 C5 . . . . -175.0(3) ?
    C13 N1 C4 C3 . . . . 15.7(4) ?
    C13 N1 C4 C5 . . . . -163.7(2) ?
    C13 N2 C6 C3 . . . . 31.8(3) ?
    C20 N2 C6 C3 . . . . -161.1(2) ?
    C13 N2 C6 C7 . . . . -92.5(3) ?
    C20 N2 C6 C7 . . . . 74.6(3) ?
    C4 C3 C6 N2 . . . . -27.2(3) ?
    C2 C3 C6 N2 . . . . 154.5(2) ?
    C4 C3 C6 C7 . . . . 96.0(3) ?
    C2 C3 C6 C7 . . . . -82.2(3) ?
    N2 C6 C7 C12 . . . . 27.4(3) ?
    C3 C6 C7 C12 . . . . -96.5(3) ?
    N2 C6 C7 C8 . . . . -154.5(2) ?
    C3 C6 C7 C8 . . . . 81.7(3) ?
    C12 C7 C8 C9 . . . . 0.2(4) ?
    C6 C7 C8 C9 . . . . -178.0(2) ?
    C7 C8 C9 C10 . . . . -1.5(4) ?
    C8 C9 C10 C11 . . . . 1.7(4) ?
    C8 C9 C10 Cl1 . . . . -177.3(2) ?
    C9 C10 C11 C12 . . . . -0.6(4) ?
    Cl1 C10 C11 C12 . . . . 178.3(2) ?
    C10 C11 C12 C7 . . . . -0.7(4) ?
    C8 C7 C12 C11 . . . . 0.9(4) ?
    C6 C7 C12 C11 . . . . 179.1(2) ?
    C14 N3 C13 N1 . . . . 176.6(2) ?
    C14 N3 C13 N2 . . . . -4.1(4) ?
    C4 N1 C13 N3 . . . . 168.0(2) ?
    C4 N1 C13 N2 . . . . -11.4(4) ?
    C20 N2 C13 N3 . . . . 0.0(4) ?
    C6 N2 C13 N3 . . . . 166.5(2) ?
    C20 N2 C13 N1 . . . . 179.3(2) ?
    C6 N2 C13 N1 . . . . -14.2(3) ?
    C13 N3 C14 C19 . . . . 4.3(4) ?
    C13 N3 C14 C15 . . . . -173.8(2) ?
    N3 C14 C15 C16 . . . . 176.1(3) ?
    C19 C14 C15 C16 . . . . -2.0(4) ?
    C14 C15 C16 C17 . . . . 1.8(4) ?
    C15 C16 C17 C18 . . . . -0.7(4) ?
    C15 C16 C17 I1 . . . . 179.9(2) ?
    C16 C17 C18 C19 . . . . -0.1(4) ?
    I1 C17 C18 C19 . . . . 179.16(19) ?
    N3 C14 C19 C18 . . . . -176.9(2) ?
    C15 C14 C19 C18 . . . . 1.1(4) ?
    N3 C14 C19 C20 . . . . -0.5(4) ?
    C15 C14 C19 C20 . . . . 177.5(2) ?
    C17 C18 C19 C14 . . . . -0.1(4) ?
    C17 C18 C19 C20 . . . . -176.4(2) ?
    C13 N2 C20 O3 . . . . -179.2(2) ?
    C6 N2 C20 O3 . . . . 13.8(3) ?
    C13 N2 C20 C19 . . . . 3.8(3) ?
    C6 N2 C20 C19 . . . . -163.2(2) ?
    C14 C19 C20 O3 . . . . 179.8(3) ?
    C18 C19 C20 O3 . . . . -3.8(4) ?
    C14 C19 C20 N2 . . . . -3.4(3) ?
    C18 C19 C20 N2 . . . . 173.0(2) ?
loop_
    _geom_hbond_atom_site_label_D
    _geom_hbond_atom_site_label_H
    _geom_hbond_atom_site_label_A
    _geom_hbond_site_symmetry_A
    _geom_hbond_distance_DH
    _geom_hbond_distance_HA
    _geom_hbond_distance_DA
    _geom_hbond_angle_DHA
    _geom_hbond_publ_flag
    N1 H1 O3 1_455 0.88 2.04 2.903(3) 167 yes
    C5 H5A O1 . 0.98 2.22 2.807(4) 117 yes
    C8 H8 O2 . 0.95 2.49 3.167(4) 128 yes
    C1 H1B Cg1 2_444 0.98 2.67 3.647(4) 175 yes
