# Supplementary material for: Methyl 4-(4-chloro­phen­yl)-8-iodo-2-methyl-6-oxo-1,6-dihydro-4H-pyrimido[2,1-b]quinazoline-3-carboxyl­ate
Source: Acta Crystallogr Sect E Struct Rep Online. 2012 Dec 22;69(Pt 1):o123–4. doi: 10.1107/S1600536812050787 (PMC3588318; doi:10.1107/S1600536812050787)
Supplement: Supplementary file 2 [file e-69-0o123-Isup2.hkl]

#
# h,k,l, Fc-squared, Fo-squared, sigma(Fo-squared) and status flag
#
data_I
_shelx_title ' p1bar in P-1'
_shelx_refln_list_code          4
_shelx_F_calc_maximum      183.63
_exptl_crystal_F_000       500.00
_reflns_d_resolution_high  0.8107
 
loop_
 _symmetry_equiv_pos_as_xyz
 'x, y, z'
 '-x, -y, -z'
 
_cell_length_a     7.3443
_cell_length_b    10.8469
_cell_length_c    12.4745
_cell_angle_alpha 106.657
_cell_angle_beta  103.527
_cell_angle_gamma  92.791
 
_shelx_F_squared_multiplier     1.000
 
loop_
 _refln_index_h
 _refln_index_k
 _refln_index_l
 _refln_F_squared_calc
 _refln_F_squared_meas
 _refln_F_squared_sigma
 _refln_observed_status
   1   0   0      778.81      692.28     12.22 o
   2   0   0      126.85      207.14      4.90 o
   3   0   0     1216.87     1226.11     18.02 o
   4   0   0      170.76      176.07      6.80 o
   5   0   0     1445.62     1421.23     24.40 o
   6   0   0     8405.09     8997.75    116.31 o
   7   0   0      539.41      561.80     21.85 o
   8   0   0       42.85       67.60     23.07 o
  -8   1   0      394.32      365.56     47.54 o
  -7   1   0     1308.70     1298.72     33.14 o
  -6   1   0        6.69        2.80      7.18 o
  -5   1   0     3524.10     3640.75     45.41 o
  -4   1   0        9.94        1.58      4.38 o
  -3   1   0      198.01      224.63      5.87 o
  -2   1   0     1523.88     1646.92     19.18 o
  -1   1   0     3130.67     2980.48     40.55 o
   1   1   0     4424.40     4227.39     54.81 o
   2   1   0     3539.23     3404.76     42.08 o
   3   1   0      688.58      635.00     11.35 o
   4   1   0     1441.72     1446.11     21.88 o
   5   1   0      199.93      177.69     10.05 o
   6   1   0     1977.43     2000.90     35.64 o
   7   1   0      188.17      200.96     16.46 o
   8   1   0      402.72      432.15     38.21 o
  -8   2   0       21.13       39.67     26.24 o
  -7   2   0      942.99      951.22     27.63 o
  -6   2   0     2963.44     3075.52     45.88 o
  -5   2   0     5884.64     5959.67     75.57 o
  -4   2   0      857.75      805.11     14.87 o
  -3   2   0      993.10     1090.34     21.85 o
  -2   2   0      152.72      193.79      5.06 o
  -1   2   0     6759.67     6828.51     73.31 o
   0   2   0     3526.36     3444.50     47.69 o
   1   2   0    21624.13    22158.55    245.75 o
   2   2   0     4392.61     4290.34     55.74 o
   3   2   0      824.00      804.32     17.63 o
   4   2   0     1217.63     1291.13     21.85 o
   5   2   0       34.68       43.01      9.20 o
   6   2   0      526.78      512.04     17.25 o
   7   2   0     1531.63     1583.40     38.61 o
   8   2   0      675.13      711.38     45.85 o
  -8   3   0       66.67       68.27     48.24 o
  -7   3   0       16.56       26.99     11.33 o
  -6   3   0     2075.51     2165.10     35.66 o
  -5   3   0     2754.97     2744.21     39.82 o
  -4   3   0     3149.89     3171.26     56.28 o
  -3   3   0     1085.71     1010.56     17.74 o
  -2   3   0      140.63      160.79      4.88 o
  -1   3   0       47.61       62.42      3.81 o
   0   3   0     5367.62     5295.80     72.53 o
   1   3   0     7774.94     7562.80    102.77 o
   2   3   0     1918.77     1768.39     25.33 o
   3   3   0     1576.52     1584.00     26.81 o
   4   3   0      466.71      413.22     13.22 o
   5   3   0      277.59      281.42     11.72 o
   6   3   0      169.39      154.47     14.15 o
   7   3   0      274.12      250.95     21.75 o
   8   3   0      249.31      245.92     41.60 o
  -8   4   0        1.63        0.00     20.04 o
  -7   4   0       65.83       53.53     14.50 o
  -6   4   0      160.24      167.57     12.88 o
  -5   4   0     1519.83     1550.44     29.80 o
  -4   4   0     5060.68     4990.84     53.80 o
  -3   4   0     6510.77     6929.75     72.49 o
  -2   4   0     1627.46     1691.31     24.50 o
  -1   4   0       96.60       95.78      6.07 o
   0   4   0      113.70      120.43      6.61 o
   1   4   0     5900.51     5855.40     70.13 o
   2   4   0     6734.06     6912.05     81.78 o
   3   4   0     4535.25     4822.15     63.30 o
   4   4   0     1340.44     1303.81     25.58 o
   5   4   0      678.41      683.99     24.66 o
   6   4   0       17.32       13.07     11.01 o
   7   4   0      528.97      475.86     35.60 o
  -8   5   0       54.42       51.38     24.91 o
  -7   5   0       45.66       30.95     14.69 o
  -6   5   0      581.45      587.80     45.01 o
  -5   5   0     1659.70     1717.80     25.25 o
  -4   5   0     3950.93     4035.95     50.40 o
  -3   5   0      714.15      627.99     13.83 o
  -2   5   0      698.66      626.50     13.74 o
  -1   5   0      614.55      609.81     15.32 o
   0   5   0        2.61        0.00      5.20 o
   1   5   0      773.51      703.57     13.47 o
   2   5   0     3388.29     3559.48     51.87 o
   3   5   0     1699.45     1666.91     26.06 o
   4   5   0      221.93      222.26      8.74 o
   5   5   0     1051.93     1071.47     21.83 o
   6   5   0      187.93      154.31     16.74 o
   7   5   0       55.49       84.18     25.92 o
  -8   6   0      234.71      219.91     28.69 o
  -7   6   0       91.54       86.51     19.56 o
  -6   6   0       22.69        7.08     10.23 o
  -5   6   0      619.04      606.16     14.98 o
  -4   6   0     2808.31     2824.63     43.10 o
  -3   6   0     3547.94     3526.15     48.62 o
  -2   6   0     4256.96     4413.36     55.16 o
  -1   6   0     1260.74     1222.10     27.44 o
   0   6   0      681.94      675.66     16.03 o
   1   6   0      327.37      327.19     10.16 o
   2   6   0     1672.18     1720.06     32.43 o
   3   6   0     1605.67     1588.38     33.81 o
   4   6   0     2390.51     2520.31     40.34 o
   5   6   0      413.92      435.71     34.35 o
   6   6   0      462.55      410.19     44.57 o
   7   6   0        0.29        0.00     31.37 o
  -7   7   0       33.48       36.98     23.41 o
  -6   7   0      226.61      202.35     14.32 o
  -5   7   0       22.18       11.09      9.69 o
  -4   7   0     2842.83     2934.73     47.00 o
  -3   7   0     3155.15     3277.02     89.32 o
  -2   7   0      433.02      407.38     12.80 o
  -1   7   0     1348.41     1338.60     29.47 o
   0   7   0     1338.79     1300.17     25.43 o
   1   7   0      678.48      663.33     16.25 o
   2   7   0     1388.19     1409.76     31.39 o
   3   7   0     1309.46     1337.36     32.01 o
   4   7   0      164.11      173.86     11.22 o
   5   7   0      583.01      655.51     37.85 o
   6   7   0      588.80      575.70     39.46 o
  -7   8   0      112.64      111.63     28.00 o
  -6   8   0      400.94      373.41     28.79 o
  -5   8   0       25.45       16.24     11.77 o
  -4   8   0      504.91      528.23     19.69 o
  -3   8   0     2387.05     2390.77     40.63 o
  -2   8   0     1232.34     1264.10     27.46 o
  -1   8   0      647.65      666.31     22.49 o
   0   8   0     1820.82     1886.62     36.18 o
   1   8   0      859.96      854.04     22.52 o
   2   8   0      842.99      823.54     27.28 o
   3   8   0      289.71      295.42     23.05 o
   4   8   0      176.04      167.88     16.36 o
   5   8   0      552.96      552.75     41.09 o
   6   8   0      329.38      294.32     44.49 o
  -6   9   0      753.03      725.82     39.27 o
  -5   9   0      167.22      158.36     13.96 o
  -4   9   0        6.58        0.00      9.88 o
  -3   9   0     1685.80     1681.43     38.82 o
  -2   9   0      811.17      799.30     22.25 o
  -1   9   0      788.80      834.40     25.15 o
   0   9   0     3216.57     3346.33     61.36 o
   1   9   0      441.78      427.47     16.32 o
   2   9   0       27.93       22.43     27.00 o
   3   9   0      228.81      209.42     18.79 o
   4   9   0      507.65      515.38     58.99 o
   5   9   0       51.66       51.37     30.13 o
  -6  10   0      162.26      112.50     25.67 o
  -5  10   0      560.40      536.82     35.34 o
  -4  10   0        0.81        0.00     12.54 o
  -3  10   0      235.18      200.42     15.80 o
  -2  10   0       43.90       53.66     11.97 o
  -1  10   0     1410.89     1431.64     39.30 o
   0  10   0      712.76      695.05     25.72 o
   1  10   0      272.19      280.39     18.85 o
   2  10   0      655.59      605.83     30.74 o
   3  10   0        3.67       22.57     18.99 o
   4  10   0        0.74       21.23     29.81 o
  -5  11   0      610.41      562.23     37.13 o
  -4  11   0       21.83       10.12     23.71 o
  -3  11   0        0.47        7.14     14.90 o
  -2  11   0      547.02      499.88     28.61 o
  -1  11   0      325.65      334.60     26.13 o
   0  11   0      525.26      511.59     35.20 o
   1  11   0      985.57      951.26     46.53 o
   2  11   0       84.23       94.70     39.24 o
   3  11   0       21.37       31.77     31.88 o
  -4  12   0      493.27      449.44     40.68 o
  -3  12   0      140.95      121.86     29.44 o
  -2  12   0      298.22      240.73     27.60 o
  -1  12   0      283.56      276.74     25.36 o
   0  12   0      160.61      162.69     33.92 o
   1  12   0      393.35      368.10     36.81 o
   2  12   0      304.89      308.09     42.35 o
   1 -13   1      552.29      532.41     36.12 o
  -2 -12   1        4.23       21.27     28.09 o
  -1 -12   1        8.87       42.32     23.29 o
   0 -12   1      314.09      319.03     36.53 o
   1 -12   1      359.76      361.65     26.70 o
   2 -12   1       97.96      115.31     18.23 o
   3 -12   1      487.49      428.80     34.48 o
   4 -12   1      251.15      202.75     31.53 o
  -3 -11   1      126.74      126.10     30.97 o
  -2 -11   1        9.15        0.00     18.64 o
  -1 -11   1        6.22        0.00     18.40 o
   0 -11   1      372.38      371.22     43.70 o
   1 -11   1     1545.54     1614.91     45.65 o
   2 -11   1      897.08      939.43     35.97 o
   3 -11   1      532.32      555.95     29.02 o
   4 -11   1      151.06      129.46     30.06 o
   5 -11   1       60.53       68.07     23.91 o
  -4 -10   1     1047.41     1095.58    108.37 o
  -3 -10   1      272.33      310.02     27.32 o
  -2 -10   1       27.09       27.53     18.24 o
  -1 -10   1        2.47        2.15     10.40 o
   0 -10   1        4.65        1.99     10.91 o
   1 -10   1      310.20      312.43     21.14 o
   2 -10   1     2759.85     2904.75     67.82 o
   3 -10   1      456.14      469.94     21.63 o
   4 -10   1       32.30       47.79     33.73 o
   5 -10   1      388.47      383.02     31.07 o
   6 -10   1        8.10        0.00     23.34 o
  -5  -9   1      331.52      326.28     86.52 o
  -4  -9   1      839.88      947.48     55.58 o
  -3  -9   1     1177.14     1211.00     38.09 o
  -2  -9   1      209.81      211.88     16.39 o
  -1  -9   1     1136.56     1115.40     26.78 o
   0  -9   1      422.77      406.88     16.53 o
   1  -9   1     1602.57     1641.51     38.68 o
   2  -9   1     2293.42     2332.62     43.32 o
   3  -9   1     1424.62     1461.77     35.27 o
   4  -9   1      858.44      862.32     26.58 o
   5  -9   1     1660.03     1564.13     43.52 o
   6  -9   1      137.10      142.27     40.64 o
  -6  -8   1        4.08       25.89     26.10 o
  -5  -8   1      107.69      135.93     43.87 o
  -4  -8   1     1480.13     1462.87     65.89 o
  -3  -8   1      871.52      914.21     28.75 o
  -2  -8   1      268.53      269.16     18.00 o
  -1  -8   1       25.75       24.57      7.47 o
   0  -8   1     1489.34     1505.30     33.55 o
   1  -8   1      196.75      187.39     29.10 o
   2  -8   1     1816.57     1848.33     32.62 o
   3  -8   1      640.96      624.44     17.52 o
   4  -8   1      348.45      385.17     17.33 o
   5  -8   1      743.46      791.76     27.62 o
   6  -8   1     1249.49     1184.78     34.73 o
   7  -8   1        2.88        6.19     38.02 o
  -6  -7   1        0.33        5.64     21.20 o
  -5  -7   1       33.27       32.83     19.04 o
  -4  -7   1      693.72      630.63     24.28 o
  -3  -7   1     2220.78     2317.52     45.44 o
  -2  -7   1     3014.12     3107.08     54.68 o
  -1  -7   1     2156.63     2126.04     34.09 o
   0  -7   1      809.14      763.17     22.29 o
   1  -7   1      268.41      264.66     22.37 o
   2  -7   1     1068.42     1048.98     20.87 o
   3  -7   1     2968.24     3025.53     48.09 o
   4  -7   1     1385.65     1359.45     28.97 o
   5  -7   1     1674.64     1684.46     41.72 o
   6  -7   1     1301.83     1302.62     35.93 o
   7  -7   1      137.63      134.16     23.96 o
  -7  -6   1      206.57      175.47     27.75 o
  -6  -6   1      163.01      132.89     22.92 o
  -5  -6   1       90.49       84.71     18.18 o
  -4  -6   1      671.80      618.23     21.68 o
  -3  -6   1     1959.04     1940.41     37.12 o
  -2  -6   1     1117.04     1057.75     23.04 o
  -1  -6   1     2156.77     2132.94     31.58 o
   0  -6   1     3605.47     3668.11     55.23 o
   1  -6   1      791.44      803.36     18.85 o
   2  -6   1      291.85      292.47     14.59 o
   3  -6   1      654.86      609.23     15.03 o
   4  -6   1     1151.35     1197.78     22.17 o
   5  -6   1      948.29     1013.36     19.87 o
   6  -6   1     1523.11     1583.28     38.39 o
   7  -6   1      577.00      566.14     25.48 o
   8  -6   1       90.73       34.58     32.95 o
  -7  -5   1      103.14       83.20     30.07 o
  -6  -5   1      304.02      288.10     23.86 o
  -5  -5   1      420.08      391.59     15.90 o
  -4  -5   1       36.28       42.66      5.73 o
  -3  -5   1     1639.97     1635.28     28.14 o
  -2  -5   1     3182.22     3106.96     47.14 o
  -1  -5   1     2467.63     2484.77     34.27 o
   0  -5   1     5200.04     5081.65     69.20 o
   1  -5   1     5274.67     5111.36     63.15 o
   2  -5   1      310.54      350.14      9.51 o
   3  -5   1      104.83       74.32      6.30 o
   4  -5   1     1003.54     1009.74     21.76 o
   5  -5   1     1142.90     1126.93     19.78 o
   6  -5   1     2376.26     2421.11     43.36 o
   7  -5   1      962.85     1012.52     29.62 o
   8  -5   1        1.76        0.00     51.56 o
  -8  -4   1      274.92      286.43     41.60 o
  -7  -4   1      918.56      909.25     38.61 o
  -6  -4   1      562.35      530.79     25.39 o
  -5  -4   1      611.62      592.60     21.24 o
  -4  -4   1      998.55     1040.58     34.87 o
  -3  -4   1     2213.76     2281.14     33.55 o
  -2  -4   1     2413.11     2386.21     33.37 o
  -1  -4   1     7196.91     7285.76     83.53 o
   0  -4   1     1181.92     1019.66     19.47 o
   1  -4   1     7238.23     7178.44     86.13 o
   2  -4   1     7995.80     8662.18     98.97 o
   3  -4   1     2623.70     2865.25     35.78 o
   4  -4   1      763.40      763.21     13.72 o
   5  -4   1     1143.78     1163.77     21.31 o
   6  -4   1     1074.38     1133.02     27.55 o
   7  -4   1     1222.40     1297.36     33.68 o
   8  -4   1      721.70      774.13     51.39 o
  -8  -3   1      428.75      456.34     31.61 o
  -7  -3   1      273.16      271.75     20.72 o
  -6  -3   1     1728.20     1816.82     35.99 o
  -5  -3   1      609.14      582.48     26.48 o
  -4  -3   1      201.70      189.51     15.03 o
  -3  -3   1      851.54      983.37     16.84 o
  -2  -3   1     2524.32     2546.03     38.92 o
  -1  -3   1     2333.02     2301.62     28.12 o
   0  -3   1     4446.98     4353.22     60.25 o
   1  -3   1     5978.75     5737.40     67.54 o
   2  -3   1     3783.66     3569.14     40.97 o
   3  -3   1     3446.99     3607.71     38.59 o
   4  -3   1      206.54      182.30      9.13 o
   5  -3   1      682.46      691.84     15.29 o
   6  -3   1      503.24      516.54     20.01 o
   7  -3   1     2265.71     2252.53     52.74 o
   8  -3   1      989.76     1001.14     63.45 o
  -8  -2   1      327.62      359.44     28.85 o
  -7  -2   1     1509.76     1574.61     36.75 o
  -6  -2   1      836.35      833.01     20.79 o
  -5  -2   1     1728.36     1688.75     29.63 o
  -4  -2   1     3833.54     3860.95     50.94 o
  -3  -2   1      486.17      463.86     19.05 o
  -2  -2   1     5727.44     5780.74     70.12 o
  -1  -2   1     8385.02     8630.57    102.03 o
   0  -2   1     3466.49     3220.08     43.94 o
   1  -2   1     1295.29     1085.35     13.48 o
   2  -2   1    12403.41    12428.67    121.06 o
   3  -2   1     3827.19     4049.67     46.25 o
   4  -2   1     1006.02     1080.92     17.33 o
   5  -2   1      211.45      212.26      9.54 o
   6  -2   1        2.11        6.03      9.70 o
   7  -2   1     1070.36     1113.57     31.61 o
   8  -2   1      921.23     1040.23     49.43 o
  -8  -1   1       61.81       49.10     17.47 o
  -7  -1   1      807.84      829.39     24.11 o
  -6  -1   1      534.25      529.94     20.36 o
  -5  -1   1     1659.95     1642.84     24.33 o
  -4  -1   1     6089.62     6088.28     66.72 o
  -3  -1   1     3422.33     3462.87     43.68 o
  -2  -1   1        5.32        5.57      2.16 o
  -1  -1   1     8828.14     8986.37    114.73 o
   1  -1   1     2154.17     1978.34     21.14 o
   2  -1   1    33720.99    34575.58    360.40 o
   3  -1   1     2047.13     1917.83     23.97 o
   4  -1   1        7.57        7.95      3.94 o
   5  -1   1      130.71      128.43      9.18 o
   6  -1   1        0.94        1.31      6.97 o
   7  -1   1      442.82      397.91     21.63 o
   8  -1   1     1104.61     1097.47     47.91 o
  -8   0   1       10.63       11.66     17.04 o
  -7   0   1        1.03        2.12      9.63 o
  -6   0   1     1762.59     1783.89     30.77 o
  -5   0   1     2550.43     2587.44     37.47 o
  -4   0   1     2299.34     2276.53     29.42 o
  -3   0   1     6949.39     7212.46     79.81 o
  -2   0   1      205.16      187.14      4.20 o
  -1   0   1     3566.02     3621.52     45.30 o
   1   0   1     7832.02     7763.42     95.76 o
   2   0   1    10179.56     9718.76    104.75 o
   3   0   1     8947.62     8804.76     96.42 o
   4   0   1     1842.91     1861.57     28.30 o
   5   0   1      276.34      288.32     11.99 o
   6   0   1        5.88        0.00      8.93 o
   7   0   1      392.67      385.46     17.58 o
   8   0   1     1366.73     1284.88     58.38 o
  -8   1   1       33.87       31.57     17.25 o
  -7   1   1     1335.28     1251.64     32.54 o
  -6   1   1       30.21       34.38      7.07 o
  -5   1   1     1097.32     1056.85     28.05 o
  -4   1   1     5633.54     5714.38     63.35 o
  -3   1   1     3539.11     3247.41     36.24 o
  -2   1   1      289.48      244.53      5.12 o
  -1   1   1      171.77      158.98      4.11 o
   0   1   1      157.57      134.07     68.17 o
   1   1   1       20.46       30.99      2.53 o
   2   1   1     2549.71     2427.02     35.50 o
   3   1   1     4611.57     4422.75     58.70 o
   4   1   1     2418.63     2342.83     35.28 o
   5   1   1      552.16      548.36     16.78 o
   6   1   1       29.82       21.86      9.21 o
   7   1   1      421.54      398.17     31.99 o
   8   1   1      165.75      173.74     35.13 o
  -8   2   1      645.55      551.70     42.91 o
  -7   2   1       80.49       55.76     11.62 o
  -6   2   1       70.38       59.79     15.82 o
  -5   2   1     2487.59     2615.49     39.33 o
  -4   2   1     4354.60     4476.79     53.30 o
  -3   2   1    11221.78    11518.77    119.43 o
  -2   2   1     4606.46     4482.09     51.66 o
  -1   2   1      939.03      908.96     15.26 o
   0   2   1     4749.44     5075.25     59.20 o
   1   2   1    16521.87    17033.30    200.48 o
   2   2   1     4657.90     4671.53     64.00 o
   3   2   1     4432.37     4393.38     58.73 o
   4   2   1     1962.17     1995.34     31.11 o
   5   2   1     1088.64     1129.52     27.62 o
   6   2   1      596.14      599.65     23.24 o
   7   2   1      273.44      237.91     21.12 o
   8   2   1       48.26        8.79     46.32 o
  -8   3   1     1026.46     1044.05     41.68 o
  -7   3   1      131.81      137.44     19.23 o
  -6   3   1      704.90      667.60     17.13 o
  -5   3   1      184.62      193.58      8.92 o
  -4   3   1      389.74      355.38      9.74 o
  -3   3   1     4954.97     4898.15     54.87 o
  -2   3   1    11758.82    11855.09    134.97 o
  -1   3   1     1853.23     1745.95     32.20 o
   0   3   1      247.13      230.25      6.59 o
   1   3   1      962.61     1078.00     19.05 o
   2   3   1      249.16      228.65      7.50 o
   3   3   1     4198.67     4211.24     72.80 o
   4   3   1     4001.75     3989.15     85.12 o
   5   3   1      990.94      957.45     22.47 o
   6   3   1      322.63      320.00     18.60 o
   7   3   1      106.09      122.63     20.78 o
   8   3   1        1.42        0.00     38.07 o
  -8   4   1     1063.86     1149.60     44.46 o
  -7   4   1      417.22      414.44     19.57 o
  -6   4   1       47.27       46.28      9.26 o
  -5   4   1       21.48       20.23      6.56 o
  -4   4   1      935.98      930.37     16.45 o
  -3   4   1     2558.96     2619.14     33.34 o
  -2   4   1     6172.48     6026.93     73.92 o
  -1   4   1     5928.03     5860.76     77.61 o
   0   4   1      138.29      111.08     12.41 o
   1   4   1     1085.88     1090.26     17.39 o
   2   4   1       38.19       42.38     10.31 o
   3   4   1     1586.31     1593.38     24.66 o
   4   4   1     2244.47     2265.05     44.57 o
   5   4   1     1672.82     1736.07     44.67 o
   6   4   1      318.48      343.90     19.18 o
   7   4   1      406.67      395.17     34.58 o
  -8   5   1      749.82      757.68     44.57 o
  -7   5   1     1242.51     1224.05     38.93 o
  -6   5   1      601.68      577.85     18.75 o
  -5   5   1       92.69       91.57      7.73 o
  -4   5   1      140.77      157.43      8.21 o
  -3   5   1     1076.37     1065.95     20.96 o
  -2   5   1     4946.99     4883.56     61.88 o
  -1   5   1     5058.38     5076.96     71.57 o
   0   5   1     2045.24     2011.05     30.65 o
   1   5   1       93.76       88.35      7.25 o
   2   5   1       65.02       70.31      6.64 o
   3   5   1      218.99      206.46      8.46 o
   4   5   1      704.08      700.39     16.48 o
   5   5   1     1256.01     1327.79     30.24 o
   6   5   1      740.02      788.41     25.87 o
   7   5   1       21.41       54.34     72.45 o
  -8   6   1      755.35      757.22     46.42 o
  -7   6   1     1629.43     1770.07     56.53 o
  -6   6   1      518.68      524.37     18.97 o
  -5   6   1        2.31        0.00      9.14 o
  -4   6   1      169.83      164.36     10.57 o
  -3   6   1      482.72      512.01     15.56 o
  -2   6   1     8844.01     9502.00    131.61 o
  -1   6   1     5515.01     5661.73     86.33 o
   0   6   1      806.57      757.04     17.05 o
   1   6   1     1355.42     1357.84     24.90 o
   2   6   1      270.43      268.44     12.17 o
   3   6   1      649.77      647.14     17.03 o
   4   6   1     2155.54     2261.78     40.43 o
   5   6   1      955.89     1005.86     25.03 o
   6   6   1      101.39       99.86     22.86 o
  -7   7   1     1483.91     1418.09     59.08 o
  -6   7   1     1194.13     1212.95     37.96 o
  -5   7   1       60.78       63.61     14.43 o
  -4   7   1      471.03      461.82     14.39 o
  -3   7   1      105.16      113.22     18.35 o
  -2   7   1       38.09       30.90      6.93 o
  -1   7   1     4968.23     5174.14     80.12 o
   0   7   1     2468.41     2540.78     41.39 o
   1   7   1       64.77       58.38      8.24 o
   2   7   1     2341.92     2366.36     44.50 o
   3   7   1      350.85      312.04     16.43 o
   4   7   1      489.40      426.86     21.43 o
   5   7   1      210.41      234.61     27.67 o
   6   7   1      234.48      212.76     30.49 o
  -7   8   1      861.07      893.51     63.62 o
  -6   8   1      799.95      825.23     34.02 o
  -5   8   1      470.61      472.92     25.68 o
  -4   8   1      139.25      140.03     10.03 o
  -3   8   1      161.44      129.96      9.94 o
  -2   8   1       62.00       55.67      8.61 o
  -1   8   1     3098.72     3230.96     55.08 o
   0   8   1     1115.71     1121.99     27.20 o
   1   8   1      850.60      874.56     23.34 o
   2   8   1      916.12      915.38     30.59 o
   3   8   1       99.00       96.15     13.39 o
   4   8   1       51.32       28.43     15.70 o
   5   8   1      348.47      309.54     39.26 o
  -6   9   1      871.72      888.86     44.73 o
  -5   9   1      611.83      573.05     28.66 o
  -4   9   1      651.81      634.51     22.34 o
  -3   9   1     1076.99     1055.06     28.97 o
  -2   9   1       58.63       67.30     16.95 o
  -1   9   1      294.01      276.28     17.17 o
   0   9   1      343.80      386.03     16.92 o
   1   9   1     1584.16     1613.78     41.45 o
   2   9   1     1137.82     1204.13     67.64 o
   3   9   1      656.64      599.26     30.57 o
   4   9   1       57.72       79.33     26.18 o
   5   9   1       22.46       16.38     30.03 o
  -6  10   1      995.16      906.79     47.24 o
  -5  10   1      459.29      446.50     33.86 o
  -4  10   1      237.79      212.48     23.66 o
  -3  10   1       63.31       74.69     19.14 o
  -2  10   1      175.93      150.90     14.81 o
  -1  10   1        9.53       15.86     12.46 o
   0  10   1     1375.48     1380.92     37.68 o
   1  10   1      123.58      135.88     17.47 o
   2  10   1      256.43      263.45     26.45 o
   3  10   1      189.42      224.00     24.96 o
   4  10   1      198.40      220.07     38.80 o
  -5  11   1     1207.64     1205.38     54.90 o
  -4  11   1      338.10      309.15     36.44 o
  -3  11   1      542.43      504.52     33.49 o
  -2  11   1      457.37      417.21     25.10 o
  -1  11   1      146.10      104.05     22.37 o
   0  11   1      188.47      199.49     24.64 o
   1  11   1      873.36      862.34     53.02 o
   2  11   1      221.74      204.89     47.28 o
   3  11   1      348.43      332.37    121.91 o
  -3  12   1      142.70      145.46     28.91 o
  -2  12   1      413.67      368.36     33.09 o
  -1  12   1      137.68       96.80     34.56 o
   0  12   1       56.01       20.67     50.34 o
   1  12   1      234.86      186.99     60.74 o
   0 -13   2       59.27       73.33     31.64 o
   1 -13   2       46.35       25.17     23.81 o
   2 -13   2     1164.79     1107.55     47.01 o
  -2 -12   2      637.75      679.23     79.44 o
  -1 -12   2      137.72       78.23     27.66 o
   0 -12   2      121.28       57.23     21.23 o
   1 -12   2      133.09      104.32     20.49 o
   2 -12   2        2.88        0.00     15.94 o
   3 -12   2      310.10      326.18     37.49 o
   4 -12   2      916.25      959.75     57.42 o
  -4 -11   2      223.57      204.87     46.45 o
  -3 -11   2      668.78      648.70     48.80 o
  -2 -11   2     1389.57     1476.67     52.29 o
  -1 -11   2      363.78      325.89     23.87 o
   0 -11   2      221.02      228.44     17.85 o
   1 -11   2      366.22      334.42     23.11 o
   2 -11   2       78.15       70.42     16.77 o
   3 -11   2      517.42      528.68     27.04 o
   4 -11   2     2602.21     2732.02     71.38 o
   5 -11   2      170.05      180.96     27.20 o
  -5 -10   2       50.46       35.79     32.28 o
  -4 -10   2       21.97       38.29     34.01 o
  -3 -10   2      474.05      493.80     26.54 o
  -2 -10   2      900.02      893.57     36.08 o
  -1 -10   2     1599.47     1681.83     41.95 o
   0 -10   2       87.42       98.25     13.31 o
   1 -10   2      108.03       75.80     15.35 o
   2 -10   2      384.76      343.48     20.08 o
   3 -10   2      860.49      833.85     35.48 o
   4 -10   2     1526.59     1613.56     44.24 o
   5 -10   2      876.81      871.61     36.11 o
   6 -10   2      253.02      254.59     32.79 o
  -5  -9   2        5.07        0.00     27.20 o
  -4  -9   2      103.08       79.82     20.95 o
  -3  -9   2      202.90      187.30     36.79 o
  -2  -9   2     1306.13     1382.75     34.06 o
  -1  -9   2     2307.45     2425.51     46.34 o
   0  -9   2      555.65      554.38     21.67 o
   1  -9   2      288.92      264.01     13.84 o
   2  -9   2      161.36      164.69     14.42 o
   3  -9   2       85.96       82.27     12.04 o
   4  -9   2      831.76      819.79     26.10 o
   5  -9   2     1810.04     1795.23     50.51 o
   6  -9   2      300.00      275.43     42.39 o
  -6  -8   2      208.69      186.53     30.38 o
  -5  -8   2      369.66      316.99     26.18 o
  -4  -8   2       10.31        0.00     13.88 o
  -3  -8   2      238.95      214.31     14.55 o
  -2  -8   2     2362.87     2477.31     43.95 o
  -1  -8   2     1558.76     1524.34     28.00 o
   0  -8   2     1456.10     1486.86     32.12 o
   1  -8   2      880.99      933.68     23.53 o
   2  -8   2      232.80      204.96     12.16 o
   3  -8   2       69.86       60.97     11.54 o
   4  -8   2      991.93      992.57     48.85 o
   5  -8   2     1131.30     1229.91     36.71 o
   6  -8   2      330.41      353.11     34.35 o
   7  -8   2      363.30      340.12     36.17 o
  -7  -7   2      639.41      639.63     54.71 o
  -6  -7   2      913.10      847.02     50.08 o
  -5  -7   2      130.15      109.43     17.36 o
  -4  -7   2      271.56      242.19     16.56 o
  -3  -7   2       23.26       20.99      7.42 o
  -2  -7   2      932.87      922.63     21.01 o
  -1  -7   2     3432.53     3554.31     48.62 o
   0  -7   2     4986.34     5056.95     74.52 o
   1  -7   2     1855.50     1874.78     30.59 o
   2  -7   2     1687.11     1733.04     29.20 o
   3  -7   2      326.26      318.65     12.69 o
   4  -7   2      318.42      283.02     15.21 o
   5  -7   2      700.92      701.06     18.67 o
   6  -7   2     1842.14     1754.46     64.15 o
   7  -7   2      310.53      308.89     23.28 o
  -7  -6   2      673.70      664.41     46.23 o
  -6  -6   2      882.81      904.90     38.65 o
  -5  -6   2      409.46      412.27     22.73 o
  -4  -6   2      255.92      275.18     16.60 o
  -3  -6   2      467.34      438.66     18.44 o
  -2  -6   2       55.63       62.88      6.37 o
  -1  -6   2     3511.03     3552.07     49.42 o
   0  -6   2     1355.13     1262.45     24.03 o
   1  -6   2     3722.44     3765.85     48.56 o
   2  -6   2     1909.23     1866.11     27.46 o
   3  -6   2     1745.92     1716.26     27.04 o
   4  -6   2       42.16       44.41      7.17 o
   5  -6   2      609.21      612.44     15.91 o
   6  -6   2      439.70      532.38     22.54 o
   7  -6   2      724.63      772.97     35.39 o
   8  -6   2      537.43      542.11     40.51 o
  -7  -5   2      634.15      652.46     34.24 o
  -6  -5   2     1550.13     1574.21     74.28 o
  -5  -5   2     1079.96     1067.93     23.89 o
  -4  -5   2      756.34      723.43     20.44 o
  -3  -5   2      431.46      403.55     13.66 o
  -2  -5   2      102.26       77.11      5.31 o
  -1  -5   2     2265.24     2194.94     32.25 o
   0  -5   2     5937.64     5802.11     79.59 o
   1  -5   2     4199.72     4241.36     54.03 o
   2  -5   2     1168.72     1060.69     16.77 o
   3  -5   2     2800.55     2820.53     37.39 o
   4  -5   2      662.74      656.67     15.22 o
   5  -5   2      264.32      230.41     11.97 o
   6  -5   2      567.17      581.89     35.22 o
   7  -5   2      779.51      729.16     35.57 o
   8  -5   2      237.35      222.87     33.56 o
  -8  -4   2        0.59        8.41     20.40 o
  -7  -4   2       53.19       41.48     16.99 o
  -6  -4   2     1126.33     1149.92     29.98 o
  -5  -4   2     1581.01     1568.76     34.33 o
  -4  -4   2     4634.80     5016.77     75.27 o
  -3  -4   2      479.66      407.76      9.88 o
  -2  -4   2      906.58      863.76     29.45 o
  -1  -4   2      837.55      966.38     16.41 o
   0  -4   2     6347.08     6393.86     85.40 o
   1  -4   2     5699.50     5670.33     67.73 o
   2  -4   2     7804.95     8338.97     97.71 o
   3  -4   2     2527.54     2432.28     31.02 o
   4  -4   2     2116.46     2134.25     37.58 o
   5  -4   2     1193.76     1193.13     21.99 o
   6  -4   2      864.34      833.45     21.14 o
   7  -4   2      849.62      819.24     35.50 o
   8  -4   2      121.72      106.72     31.26 o
  -8  -3   2        9.47        0.00     17.10 o
  -7  -3   2       75.80       77.43     15.26 o
  -6  -3   2      782.81      813.35     19.84 o
  -5  -3   2     3713.32     3881.98     58.20 o
  -4  -3   2      394.42      316.40     11.48 o
  -3  -3   2     1229.50     1100.31     20.58 o
  -2  -3   2     5025.06     5034.21     62.66 o
  -1  -3   2      118.45      160.11      4.57 o
   0  -3   2     1463.07     1471.36     24.91 o
   1  -3   2     6880.70     6894.05     76.09 o
   2  -3   2     3621.59     3480.10     42.25 o
   3  -3   2      204.89      320.27      9.53 o
   4  -3   2     6053.13     6295.03     68.11 o
   5  -3   2     1232.72     1245.15     20.97 o
   6  -3   2       78.76       66.73     10.31 o
   7  -3   2      274.69      265.26     20.67 o
   8  -3   2      189.54      182.16     28.91 o
  -8  -2   2      194.53      186.09     22.07 o
  -7  -2   2      427.82      382.99     21.67 o
  -6  -2   2      655.60      638.70     16.95 o
  -5  -2   2     2600.75     2643.20     34.46 o
  -4  -2   2     1843.97     1736.98     24.25 o
  -3  -2   2     8742.89     9259.28    105.05 o
  -2  -2   2     7253.09     7245.30     78.35 o
  -1  -2   2     8243.05     8495.23     99.44 o
   0  -2   2     2369.72     2427.50     32.92 o
   1  -2   2     6378.16     6561.72     63.28 o
   2  -2   2      703.72      649.00     10.42 o
   3  -2   2    10291.69    10891.71    111.00 o
   4  -2   2     7500.24     7572.17     82.70 o
   5  -2   2      493.09      480.61     16.60 o
   6  -2   2        0.42        1.26      9.61 o
   7  -2   2        6.95       16.32     16.32 o
   8  -2   2      129.35      126.06     26.95 o
  -8  -1   2      207.83      213.40     19.73 o
  -7  -1   2       75.12       58.94     10.18 o
  -6  -1   2        2.25        0.00      6.52 o
  -5  -1   2     1999.85     2023.54     27.92 o
  -4  -1   2     2436.03     2364.62     30.77 o
  -3  -1   2     1285.97     1101.36     15.05 o
  -2  -1   2     2581.57     2443.02     27.81 o
  -1  -1   2    14075.36    14484.15    130.49 o
   0  -1   2       99.42      106.77      2.35 o
   1  -1   2     3668.65     3821.09     41.28 o
   2  -1   2       13.63       28.79      3.98 o
   3  -1   2     2898.92     2808.79     37.26 o
   4  -1   2     3865.21     3797.62     48.90 o
   5  -1   2     2964.20     2944.25     40.74 o
   6  -1   2      541.67      532.39     15.75 o
   7  -1   2      151.59      127.17     21.97 o
   8  -1   2        0.73        0.00     56.37 o
  -8   0   2      693.95      678.18     29.87 o
  -7   0   2      897.63      856.11     22.77 o
  -6   0   2      149.22      132.57      9.88 o
  -5   0   2      256.34      242.12      8.41 o
  -4   0   2     2783.73     2804.59     35.37 o
  -3   0   2     1802.22     1695.28     21.47 o
  -2   0   2    11668.96    11766.98    117.24 o
  -1   0   2    10818.46    10737.57    131.53 o
   0   0   2      827.26      762.05      9.80 o
   1   0   2     2423.95     2480.34     36.78 o
   2   0   2     1090.00     1100.20     18.51 o
   3   0   2      841.59      834.49     15.87 o
   4   0   2     3302.67     3376.63     48.28 o
   5   0   2     4493.89     4594.21     67.64 o
   6   0   2      922.70      924.16     25.73 o
   7   0   2      621.18      647.10     24.82 o
   8   0   2       12.59        5.59     25.22 o
  -9   1   2      519.70      500.02     39.01 o
  -8   1   2      395.31      357.10     23.52 o
  -7   1   2      482.62      476.87     25.69 o
  -6   1   2      715.07      693.44     15.78 o
  -5   1   2       91.39       75.11      6.63 o
  -4   1   2     3410.69     3417.41     38.28 o
  -3   1   2     3997.69     4000.93     44.20 o
  -2   1   2     5029.05     4920.90     54.78 o
  -1   1   2     9185.64     9179.33     95.21 o
   0   1   2      184.20      144.86      4.28 o
   1   1   2      580.68      650.32     13.04 o
   2   1   2      186.37      162.03      6.52 o
   3   1   2     1217.58     1155.28     21.59 o
   4   1   2     1218.07     1218.10     31.37 o
   5   1   2     2138.42     2196.51     37.08 o
   6   1   2       41.49       39.91     11.75 o
   7   1   2      406.29      392.74     22.23 o
   8   1   2       57.89       42.63     28.88 o
  -8   2   2      142.06      185.09     26.43 o
  -7   2   2      312.94      311.29     15.67 o
  -6   2   2     7511.29     7806.68     97.98 o
  -5   2   2      357.88      328.37     10.21 o
  -4   2   2      538.37      528.82     10.98 o
  -3   2   2      703.44      592.08     13.37 o
  -2   2   2     1121.78      976.49     16.05 o
  -1   2   2     4680.09     4456.41     56.34 o
   1   2   2      661.54      558.15     10.12 o
   2   2   2        3.75       12.39      9.61 o
   3   2   2       12.37       16.90      6.12 o
   4   2   2      793.36      736.80     19.66 o
   5   2   2     1881.18     1917.87     34.14 o
   6   2   2     4690.37     4901.72    101.43 o
   7   2   2      219.03      218.28     20.64 o
   8   2   2       41.34       44.55     31.67 o
  -8   3   2      582.50      602.69     37.23 o
  -7   3   2     1772.87     1859.64     39.65 o
  -6   3   2       25.79       21.59      7.86 o
  -5   3   2     1487.47     1465.01     22.57 o
  -4   3   2       24.16       23.81      4.65 o
  -3   3   2     1537.24     1555.65     23.81 o
  -2   3   2     1899.27     1881.25     29.35 o
  -1   3   2     1998.49     1810.22     26.35 o
   0   3   2      438.25      296.21      7.69 o
   1   3   2     6021.93     6027.31     71.80 o
   2   3   2      417.21      400.84     10.25 o
   3   3   2       18.13       22.00      7.11 o
   4   3   2        6.13       10.84     12.32 o
   5   3   2      704.73      684.48     44.66 o
   6   3   2     1162.48     1202.77     46.49 o
   7   3   2      152.12      189.67     27.13 o
  -8   4   2      136.56      184.50     25.11 o
  -7   4   2     1279.43     1307.51     35.14 o
  -6   4   2     2095.08     2168.69     35.47 o
  -5   4   2     3590.85     3686.51     47.73 o
  -4   4   2      435.01      407.17     10.51 o
  -3   4   2      429.88      437.05     13.48 o
  -2   4   2     1151.31     1124.20     18.98 o
  -1   4   2      743.65      686.46     13.21 o
   0   4   2     3746.14     3833.89     52.21 o
   1   4   2    14062.09    14988.31    160.39 o
   2   4   2      645.43      603.48     13.03 o
   3   4   2        2.52        8.64      6.34 o
   4   4   2        7.33        5.03     15.99 o
   5   4   2       17.14       12.66     10.69 o
   6   4   2      518.45      529.27     31.75 o
   7   4   2     1974.34     2026.45     73.09 o
  -8   5   2      383.64      353.65     31.97 o
  -7   5   2      198.61      173.74     20.53 o
  -6   5   2     1894.81     2033.03     37.95 o
  -5   5   2     2039.02     2116.69     40.20 o
  -4   5   2     1990.38     2028.32     35.17 o
  -3   5   2      174.93      181.72     10.31 o
  -2   5   2      316.04      284.63      7.93 o
  -1   5   2       88.81       61.79      7.78 o
   0   5   2     5709.67     5691.31     70.62 o
   1   5   2     4273.80     4202.09     50.76 o
   2   5   2     1641.65     1633.04     27.35 o
   3   5   2       60.14       52.03      7.24 o
   4   5   2        0.93        0.85      7.16 o
   5   5   2      141.75      114.36     11.10 o
   6   5   2      742.78      708.37     34.58 o
   7   5   2      379.44      321.62     35.60 o
  -8   6   2       82.10       41.60     54.10 o
  -7   6   2      178.18      170.95     26.13 o
  -6   6   2      201.01      194.39     16.42 o
  -5   6   2     2316.50     2315.19     39.92 o
  -4   6   2     2016.94     2081.54     35.63 o
  -3   6   2      512.94      521.62     15.48 o
  -2   6   2      277.73      293.38     10.54 o
  -1   6   2      104.11       91.72      7.26 o
   0   6   2      151.30      138.31      8.16 o
   1   6   2     4741.42     5067.67     67.81 o
   2   6   2     2988.17     3130.46     47.64 o
   3   6   2      283.83      278.51     12.16 o
   4   6   2      795.96      770.45     28.21 o
   5   6   2       92.83       71.99     14.33 o
   6   6   2      205.70      148.21     33.95 o
  -7   7   2        3.44       49.38     30.70 o
  -6   7   2     1032.22      998.91     31.56 o
  -5   7   2     1941.04     1986.73     48.13 o
  -4   7   2     1717.75     1755.25     38.34 o
  -3   7   2      336.75      308.61     14.86 o
  -2   7   2        1.18        0.00      6.55 o
  -1   7   2      114.68      101.46      8.59 o
   0   7   2      428.82      425.67     14.95 o
   1   7   2     2759.66     2856.01     46.69 o
   2   7   2      741.72      770.25     22.07 o
   3   7   2      692.09      712.29     25.77 o
   4   7   2      189.83      181.51     16.78 o
   5   7   2       67.99       68.15     23.68 o
   6   7   2        8.68        0.00     38.71 o
  -7   8   2        9.59        0.00     26.17 o
  -6   8   2       56.69       36.15     17.17 o
  -5   8   2      682.80      676.77     28.73 o
  -4   8   2     1700.39     1789.07     50.76 o
  -3   8   2      862.94      877.61     19.72 o
  -2   8   2     1551.50     1573.88     31.18 o
  -1   8   2      114.40       91.76      9.71 o
   0   8   2      129.07      125.90     11.30 o
   1   8   2      214.70      232.97     14.07 o
   2   8   2     1021.20     1071.68     31.60 o
   3   8   2      816.75      817.98     66.07 o
   4   8   2      753.95      755.25     93.34 o
   5   8   2       88.49      113.15     49.29 o
  -6   9   2        4.57       22.36     25.02 o
  -5   9   2      205.61      168.52     21.35 o
  -4   9   2     1629.89     1616.76     48.30 o
  -3   9   2     1686.12     1789.10     36.54 o
  -2   9   2      119.56      122.58     12.11 o
  -1   9   2      249.13      250.85     15.32 o
   0   9   2       69.33       62.09     12.88 o
   1   9   2        4.02        6.37     13.02 o
   2   9   2      790.39      811.03     41.28 o
   3   9   2      658.82      727.60     49.21 o
   4   9   2      202.90      205.25     36.28 o
  -6  10   2       10.00       18.15     28.96 o
  -5  10   2       12.39       14.57     24.76 o
  -4  10   2      550.28      490.35     33.09 o
  -3  10   2     1197.06     1254.52     44.13 o
  -2  10   2      366.92      378.28     18.82 o
  -1  10   2      239.38      237.25     19.84 o
   0  10   2      166.30      171.29     17.83 o
   1  10   2       11.77        1.83     23.35 o
   2  10   2      325.36      329.04     30.53 o
   3  10   2      332.02      373.05     44.40 o
  -4  11   2      104.96      113.61     28.70 o
  -3  11   2      917.99      889.50     45.61 o
  -2  11   2      905.84      880.57     42.15 o
  -1  11   2      128.03       77.34     27.78 o
   0  11   2      346.50      296.16     33.61 o
   1  11   2      219.69      199.20     31.28 o
   2  11   2        7.12       31.82     27.31 o
  -2  12   2      165.26      159.55     26.62 o
  -1  12   2      221.76      156.86     36.38 o
   0  12   2      103.38      123.02     33.83 o
  -1 -13   3      200.15      207.15     30.96 o
   0 -13   3      484.73      472.73     37.50 o
   1 -13   3      471.37      442.61     36.01 o
   2 -13   3       91.62      101.47     27.09 o
  -3 -12   3      159.13      118.19     54.53 o
  -2 -12   3      180.40      174.44     35.37 o
  -1 -12   3      763.58      768.19     43.54 o
   0 -12   3      815.75      835.34     35.04 o
   1 -12   3       11.83        0.00     15.88 o
   2 -12   3        0.13        0.00     17.47 o
   3 -12   3      226.11      208.83     26.77 o
   4 -12   3        5.11       38.08     25.37 o
  -4 -11   3       24.95        5.83     30.46 o
  -3 -11   3       41.86        0.50     27.74 o
  -2 -11   3      112.11      126.59     27.11 o
  -1 -11   3      799.86      834.49     36.24 o
   0 -11   3     1991.29     2039.06     56.97 o
   1 -11   3     1475.47     1495.29     45.42 o
   2 -11   3      776.88      746.12     31.52 o
   3 -11   3       59.14       43.17     15.66 o
   4 -11   3       24.09       38.77     20.71 o
   5 -11   3      661.01      657.84     38.21 o
  -5 -10   3      315.03      311.92     41.24 o
  -4 -10   3       91.96       37.22     33.65 o
  -3 -10   3        7.11       21.73     13.78 o
  -2 -10   3       44.08       24.38     16.98 o
  -1 -10   3      169.47      172.44     14.39 o
   0 -10   3     1998.65     2106.75     47.39 o
   1 -10   3      880.72      905.25     28.29 o
   2 -10   3        9.67        0.05     13.18 o
   3 -10   3      349.66      330.68     21.31 o
   4 -10   3       70.49       46.47     14.77 o
   5 -10   3       27.02       17.63     22.55 o
   6 -10   3      789.89      753.14     50.07 o
  -6  -9   3      298.05      241.96     41.06 o
  -5  -9   3     1259.21     1365.86     67.13 o
  -4  -9   3      581.69      586.11     35.59 o
  -3  -9   3       50.38       38.00     11.65 o
  -2  -9   3       99.48       72.96     15.73 o
  -1  -9   3      493.09      483.73     17.94 o
   0  -9   3     1002.28     1061.15     27.78 o
   1  -9   3     5211.19     5440.16     77.68 o
   2  -9   3     1276.36     1301.54     30.24 o
   3  -9   3       85.47       96.44     25.08 o
   4  -9   3      381.66      308.97     18.52 o
   5  -9   3        7.38       24.28     15.70 o
   6  -9   3      400.94      390.21     32.63 o
  -6  -8   3      253.80      240.21     34.17 o
  -5  -8   3      354.40      380.11     26.61 o
  -4  -8   3     2263.91     2318.69     58.75 o
  -3  -8   3      278.63      289.30     14.40 o
  -2  -8   3      114.09      126.35     10.52 o
  -1  -8   3       31.02       28.53      8.43 o
   0  -8   3     1233.64     1206.61     28.85 o
   1  -8   3     2760.26     2785.04     47.56 o
   2  -8   3     2788.65     2840.87     45.61 o
   3  -8   3      773.76      773.06     21.99 o
   4  -8   3       46.58       42.88     11.01 o
   5  -8   3        8.87        0.90     12.04 o
   6  -8   3      135.86      132.69     51.30 o
   7  -8   3      339.66      350.37     31.31 o
  -7  -7   3       16.36       13.35     22.59 o
  -6  -7   3       67.83       64.93     25.68 o
  -5  -7   3     1184.31     1214.24     38.18 o
  -4  -7   3     1793.65     1828.98     42.67 o
  -3  -7   3      731.68      765.08     21.50 o
  -2  -7   3      284.50      296.06     11.30 o
  -1  -7   3     1716.64     1754.30     30.93 o
   0  -7   3      360.13      381.32     14.95 o
   1  -7   3     3912.49     3989.20     56.52 o
   2  -7   3     2720.57     2658.26     39.91 o
   3  -7   3     3640.42     3776.49     54.37 o
   4  -7   3      952.57      956.68     21.21 o
   5  -7   3     1227.31     1114.16     51.74 o
   6  -7   3       15.39        0.94     14.26 o
   7  -7   3      539.88      537.07     35.85 o
  -7  -6   3      348.16      287.17     26.37 o
  -6  -6   3       67.12       85.89     17.99 o
  -5  -6   3      811.59      794.09     27.02 o
  -4  -6   3     3422.19     3534.59     61.87 o
  -3  -6   3     1475.28     1471.96     30.09 o
  -2  -6   3      887.36      887.79     18.06 o
  -1  -6   3     1171.89     1352.84     23.99 o
   0  -6   3       84.22       80.04      8.08 o
   1  -6   3      651.31      570.62     14.57 o
   2  -6   3     5451.76     5272.20     66.18 o
   3  -6   3     1681.70     1669.85     25.09 o
   4  -6   3      770.99      810.03     18.54 o
   5  -6   3      377.00      406.00     18.55 o
   6  -6   3      117.20      115.39     23.77 o
   7  -6   3       39.05       28.72     21.50 o
  -8  -5   3      194.01      146.95     33.22 o
  -7  -5   3      348.58      274.19     22.87 o
  -6  -5   3      164.48      160.06     12.99 o
  -5  -5   3      402.42      415.11     20.89 o
  -4  -5   3     1583.65     1514.21     30.79 o
  -3  -5   3     5554.07     5725.63     81.94 o
  -2  -5   3     4775.96     5129.83     62.35 o
  -1  -5   3      465.27      404.72     17.39 o
   0  -5   3      291.79      266.85     10.44 o
   1  -5   3      129.57      128.53      6.77 o
   2  -5   3     4735.05     4755.24     51.35 o
   3  -5   3     5961.51     6033.01     68.59 o
   4  -5   3     2630.81     2675.66     38.64 o
   5  -5   3      668.72      680.85     17.63 o
   6  -5   3      801.78      770.46     34.00 o
   7  -5   3      235.62      186.47     21.83 o
   8  -5   3      437.41      379.61    112.91 o
  -8  -4   3       63.16      102.09     40.46 o
  -7  -4   3      144.15      122.53     19.65 o
  -6  -4   3       29.98       23.64     12.04 o
  -5  -4   3      150.30      137.15      9.41 o
  -4  -4   3     1880.08     1937.62     31.70 o
  -3  -4   3     6476.90     6598.18     81.87 o
  -2  -4   3     2178.74     2042.31     30.30 o
  -1  -4   3     1580.47     1457.11     22.09 o
   0  -4   3     2742.02     2715.51     37.94 o
   1  -4   3       32.32       32.06      3.78 o
   2  -4   3     1661.77     1629.35     21.10 o
   3  -4   3     4176.31     4183.41     50.59 o
   4  -4   3     2868.13     2907.13     50.86 o
   5  -4   3      117.52      132.65      9.88 o
   6  -4   3     1814.32     1827.17     43.89 o
   7  -4   3      330.29      267.24     30.49 o
   8  -4   3      138.87       58.79     34.71 o
  -8  -3   3      740.68      721.89     37.50 o
  -7  -3   3       79.39       87.09     15.87 o
  -6  -3   3       60.78       62.72     10.25 o
  -5  -3   3      115.22      108.80     10.08 o
  -4  -3   3     1257.64     1250.37     21.19 o
  -3  -3   3     5079.34     4979.35     60.13 o
  -2  -3   3     3108.49     2953.55     36.79 o
  -1  -3   3     3807.31     3787.93     48.42 o
   0  -3   3     3826.64     3627.10     49.23 o
   1  -3   3     5510.25     5484.85     57.71 o
   2  -3   3     2079.08     2131.41     25.04 o
   3  -3   3     3612.42     3511.65     43.61 o
   4  -3   3      572.60      521.93     11.83 o
   5  -3   3     1325.76     1331.53     24.37 o
   6  -3   3     2474.59     2392.18     43.76 o
   7  -3   3      381.54      373.65     59.34 o
   8  -3   3       13.36        0.00     38.10 o
  -8  -2   3      648.59      712.58     35.56 o
  -7  -2   3     1344.41     1355.95     28.58 o
  -6  -2   3      396.29      359.05     11.30 o
  -5  -2   3      126.32      118.32      6.59 o
  -4  -2   3      252.59      305.41      9.13 o
  -3  -2   3     8927.98     9381.18    102.63 o
  -2  -2   3     7222.04     7103.94     77.26 o
  -1  -2   3     6370.70     6023.28     69.36 o
   0  -2   3     2676.37     2577.92     28.13 o
   1  -2   3     8087.95     8149.29    115.71 o
   2  -2   3      789.79      880.38     14.42 o
   3  -2   3     7089.08     7556.02     84.37 o
   4  -2   3     1595.64     1560.66     24.27 o
   5  -2   3     1749.92     1742.98     28.40 o
   6  -2   3     1412.44     1455.01     34.26 o
   7  -2   3     1024.94     1054.52     45.24 o
   8  -2   3       89.82       92.05     38.54 o
  -8  -1   3     1091.15     1128.94     39.29 o
  -7  -1   3      479.25      498.80     18.20 o
  -6  -1   3      875.85      899.19     19.31 o
  -5  -1   3      248.43      236.44      9.58 o
  -4  -1   3      163.53      203.11     10.75 o
  -3  -1   3       61.12      129.79      4.75 o
  -2  -1   3     4520.99     4381.11     45.10 o
  -1  -1   3     3524.06     3436.57     33.94 o
   0  -1   3     3797.41     3651.99     36.04 o
   1  -1   3     3893.13     3722.57     39.39 o
   2  -1   3     1305.80     1216.49     17.69 o
   3  -1   3       84.19       87.97      6.85 o
   4  -1   3      418.65      368.19     15.99 o
   5  -1   3      567.93      565.26     14.57 o
   6  -1   3     1150.31     1159.61     33.77 o
   7  -1   3     1773.60     1816.40     55.31 o
   8  -1   3      269.12      330.66     38.48 o
  -9   0   3       74.94       49.17     36.66 o
  -8   0   3     1369.08     1451.16     42.75 o
  -7   0   3     1557.93     1642.33     40.64 o
  -6   0   3     1372.77     1417.55     23.72 o
  -5   0   3     1504.12     1531.06     22.87 o
  -4   0   3     1444.29     1405.88     19.91 o
  -3   0   3        9.28        5.22      3.15 o
  -2   0   3    15468.38    15689.26    160.73 o
  -1   0   3    12071.31    11890.99    118.04 o
   0   0   3     5116.96     4737.91     55.00 o
   1   0   3     4461.30     4264.17     56.85 o
   2   0   3     3817.05     3749.95     49.38 o
   3   0   3      235.87      263.97      9.29 o
   4   0   3     1306.18     1320.51     23.60 o
   5   0   3     1481.09     1489.94     34.39 o
   6   0   3      226.63      232.40     24.56 o
   7   0   3      662.80      650.85     34.18 o
   8   0   3      649.93      644.68     72.45 o
  -9   1   3       80.40       91.62     32.88 o
  -8   1   3      139.57      111.22     28.84 o
  -7   1   3     1524.51     1555.40     35.28 o
  -6   1   3      719.26      728.76     15.92 o
  -5   1   3      684.00      663.30     13.75 o
  -4   1   3     4272.24     4365.35     48.00 o
  -3   1   3      244.57      228.31      6.52 o
  -2   1   3      983.63      993.18     13.80 o
  -1   1   3     2453.94     2370.26     29.63 o
   0   1   3     6203.37     6215.42     79.41 o
   1   1   3     3305.10     3106.82     38.22 o
   2   1   3     5365.98     5199.88     65.10 o
   3   1   3     1160.12     1114.69     19.90 o
   4   1   3       53.75       40.31      7.21 o
   5   1   3      535.71      509.60     16.00 o
   6   1   3      227.02      239.50     17.25 o
   7   1   3      584.59      551.33     43.08 o
  -9   2   3       47.54        0.00     28.44 o
  -8   2   3      229.55      232.82     28.84 o
  -7   2   3      538.33      580.36     20.65 o
  -6   2   3     1471.33     1479.05     25.80 o
  -5   2   3     3171.59     3296.95     42.87 o
  -4   2   3     1691.88     1716.04     23.54 o
  -3   2   3     2091.72     2072.46     26.37 o
  -2   2   3      231.08      236.51      5.79 o
  -1   2   3      494.85      438.01      8.65 o
   0   2   3     9434.84     9691.52    115.26 o
   1   2   3     2656.21     2415.10     33.25 o
   2   2   3     5295.33     5130.49     63.81 o
   3   2   3     5421.22     5544.56     83.63 o
   4   2   3      267.36      279.40     13.46 o
   5   2   3       63.72       35.09     11.13 o
   6   2   3      395.85      372.24     24.82 o
   7   2   3      390.37      360.57     31.09 o
  -8   3   3      155.40      119.65     24.46 o
  -7   3   3     1408.15     1411.77     33.47 o
  -6   3   3      389.04      401.52     12.49 o
  -5   3   3     1447.71     1461.43     31.29 o
  -4   3   3     2211.72     2204.30     30.23 o
  -3   3   3     1059.21     1010.19     18.66 o
  -2   3   3      368.64      394.69     10.37 o
  -1   3   3     3329.00     3434.97     43.07 o
   0   3   3     3084.66     3235.77     43.20 o
   1   3   3       83.88      121.47      6.20 o
   2   3   3     1571.52     1496.45     25.36 o
   3   3   3     2842.06     2812.96     43.35 o
   4   3   3      688.69      693.67     20.10 o
   5   3   3        0.49        0.00     13.84 o
   6   3   3      435.04      413.54     22.25 o
   7   3   3      294.80      202.68     30.08 o
  -8   4   3      168.02      159.35     40.38 o
  -7   4   3       13.00        7.95     11.02 o
  -6   4   3      382.36      377.27     16.43 o
  -5   4   3     3521.36     3724.53     49.03 o
  -4   4   3     2853.57     2892.15     41.14 o
  -3   4   3     7499.79     7625.48    103.69 o
  -2   4   3     1886.90     1891.97     31.20 o
  -1   4   3      536.73      638.44     27.18 o
   0   4   3      663.20      776.84     14.47 o
   1   4   3     9102.36     9637.87    106.21 o
   2   4   3     3129.00     3148.64     46.46 o
   3   4   3     2756.35     2775.80     46.53 o
   4   4   3     1481.74     1547.45     32.55 o
   5   4   3        0.74        6.94     11.91 o
   6   4   3       60.70       23.24     27.44 o
   7   4   3      170.37      151.07     36.83 o
  -8   5   3      365.90      319.71     32.91 o
  -7   5   3       15.57       13.74     17.24 o
  -6   5   3     1925.67     1936.55     39.96 o
  -5   5   3      133.73      120.66     10.01 o
  -4   5   3      508.47      512.61     16.08 o
  -3   5   3     5158.66     5307.72     72.00 o
  -2   5   3     2611.86     2627.63     36.35 o
  -1   5   3        1.72        6.62      5.24 o
   0   5   3      256.04      234.41      9.70 o
   1   5   3       95.39       89.02      6.73 o
   2   5   3      333.04      334.05     11.44 o
   3   5   3     4017.91     4280.27     66.33 o
   4   5   3     1199.40     1230.98     29.10 o
   5   5   3       14.59       10.56     12.05 o
   6   5   3      212.47      186.20     21.39 o
  -8   6   3      532.75      584.31     50.51 o
  -7   6   3      156.01      135.30     21.43 o
  -6   6   3      352.12      331.34     20.97 o
  -5   6   3      249.56      244.23     14.91 o
  -4   6   3     1702.82     1758.07     34.96 o
  -3   6   3     1959.83     1961.71     35.01 o
  -2   6   3     2946.23     2920.00     42.75 o
  -1   6   3     1385.22     1378.55     25.80 o
   0   6   3      151.95      163.80      9.78 o
   1   6   3      348.88      340.97     12.39 o
   2   6   3      716.80      727.17     18.28 o
   3   6   3     2182.24     2185.63     43.82 o
   4   6   3      475.32      501.06     22.89 o
   5   6   3      696.65      703.80     28.17 o
   6   6   3       68.67       77.66     36.22 o
  -7   7   3      385.64      304.18     28.39 o
  -6   7   3       40.35       16.27     17.09 o
  -5   7   3      660.60      674.36     26.56 o
  -4   7   3      169.05      181.82     17.83 o
  -3   7   3     1198.29     1207.87     26.62 o
  -2   7   3     2691.16     2815.80     43.75 o
  -1   7   3      783.63      828.27     22.46 o
   0   7   3      582.71      573.38     24.38 o
   1   7   3       61.44       57.63      8.18 o
   2   7   3      123.02      126.04     13.23 o
   3   7   3      148.15      155.00     16.52 o
   4   7   3      604.03      625.02     27.81 o
   5   7   3      383.67      361.56     51.31 o
  -7   8   3      809.11      845.55     56.11 o
  -6   8   3        8.45       18.78     19.46 o
  -5   8   3       32.74       38.90     14.96 o
  -4   8   3       34.46       49.83     15.05 o
  -3   8   3       61.58       56.33     13.28 o
  -2   8   3     3402.72     3696.85     60.87 o
  -1   8   3     2443.71     2604.15     52.26 o
   0   8   3      127.25      136.41     12.43 o
   1   8   3      155.15      141.01     13.71 o
   2   8   3        0.01       20.00     15.99 o
   3   8   3       12.90       11.21     16.71 o
   4   8   3      909.85      814.79     43.38 o
  -6   9   3      537.44      504.30     39.90 o
  -5   9   3       56.49       58.92     24.02 o
  -4   9   3        0.12        0.00     16.45 o
  -3   9   3      145.93      117.50      7.87 o
  -2   9   3      247.78      278.48     16.94 o
  -1   9   3     1793.85     1870.28     57.50 o
   0   9   3      720.19      796.17     26.70 o
   1   9   3       16.72       15.72     12.53 o
   2   9   3      114.13       79.38     20.92 o
   3   9   3        7.11        0.00     20.83 o
   4   9   3      145.69      139.97     47.63 o
  -5  10   3       39.34       28.92     24.35 o
  -4  10   3        0.67        8.58     17.41 o
  -3  10   3       19.45        6.57     18.86 o
  -2  10   3      123.00      125.98     19.70 o
  -1  10   3     1426.26     1426.96     47.06 o
   0  10   3      949.96      959.88     40.97 o
   1  10   3      106.25      142.71     24.74 o
   2  10   3       25.43       35.60     26.22 o
   3  10   3       16.13       49.00     57.40 o
  -4  11   3       34.29       17.65     23.97 o
  -3  11   3       65.22       31.50     22.31 o
  -2  11   3       50.28       26.64     25.87 o
  -1  11   3      256.48      276.36     55.67 o
   0  11   3      450.63      499.30     49.72 o
   1  11   3      185.89      172.26     32.72 o
  -1 -13   4      384.41      408.95     39.10 o
   0 -13   4      214.97      197.84     28.35 o
   1 -13   4      849.24      804.35     43.23 o
   2 -13   4      263.29      236.52     29.45 o
  -3 -12   4      141.25      130.34     35.36 o
  -2 -12   4        1.13        1.78     42.91 o
  -1 -12   4      186.66      139.60     25.90 o
   0 -12   4      428.97      433.99     25.84 o
   1 -12   4      273.05      286.43     22.34 o
   2 -12   4     1095.84     1153.35     75.33 o
   3 -12   4      750.78      747.07     34.89 o
   4 -12   4       13.72        0.00     29.98 o
  -4 -11   4      688.11      699.54     56.19 o
  -3 -11   4      465.38      475.60     46.75 o
  -2 -11   4       47.72       19.37     20.97 o
  -1 -11   4      106.18       97.25     16.55 o
   0 -11   4      334.48      315.59     17.04 o
   1 -11   4       14.10        7.60     19.84 o
   2 -11   4     3422.09     3588.19     80.99 o
   3 -11   4     1415.23     1445.91     41.73 o
   4 -11   4      207.53      172.72     29.10 o
   5 -11   4        0.12       57.16     33.38 o
  -5 -10   4     1209.48     1169.21     67.81 o
  -4 -10   4        3.55        2.57     45.97 o
  -3 -10   4      457.44      509.15     24.66 o
  -2 -10   4      534.14      582.94     26.99 o
  -1 -10   4       17.89       24.36     11.08 o
   0 -10   4      703.49      698.31     22.72 o
   1 -10   4      949.69      975.10     30.06 o
   2 -10   4       11.30       22.17     15.38 o
   3 -10   4     1495.71     1503.34     39.69 o
   4 -10   4      899.92      882.80     47.54 o
   5 -10   4       23.57       13.26     15.84 o
   6 -10   4       17.55       16.86     26.42 o
  -6  -9   4        4.26        0.00     27.18 o
  -5  -9   4      496.13      455.64     37.28 o
  -4  -9   4     1296.58     1368.69     52.35 o
  -3  -9   4     1459.86     1544.57     40.48 o
  -2  -9   4     2667.13     2735.02     51.88 o
  -1  -9   4      291.14      275.21     13.73 o
   0  -9   4       62.17       48.24      9.70 o
   1  -9   4      751.06      721.48     20.71 o
   2  -9   4     1341.06     1369.98     32.92 o
   3  -9   4     3383.81     3472.01     64.38 o
   4  -9   4     2078.53     2132.60     56.81 o
   5  -9   4      208.55      197.18     19.10 o
   6  -9   4        0.33        7.57     23.96 o
  -6  -8   4      290.08      276.58     32.59 o
  -5  -8   4       33.03       29.95     16.01 o
  -4  -8   4      195.71      238.36     19.68 o
  -3  -8   4     1054.66     1058.94     32.58 o
  -2  -8   4     1462.57     1488.37     37.49 o
  -1  -8   4     1078.04     1119.00     24.06 o
   0  -8   4      155.55      143.75      8.43 o
   1  -8   4        0.86        2.02      6.86 o
   2  -8   4      249.95      239.74     15.33 o
   3  -8   4     1253.43     1276.98     26.35 o
   4  -8   4     1697.69     1726.64     51.82 o
   5  -8   4     1641.67     1673.21     35.50 o
   6  -8   4      207.82      166.51     27.42 o
   7  -8   4       10.37        6.98     33.12 o
  -7  -7   4      342.82      318.24     37.14 o
  -6  -7   4        1.41       11.68     20.28 o
  -5  -7   4      176.31      173.22     23.16 o
  -4  -7   4      842.97      796.35     25.54 o
  -3  -7   4     1238.04     1240.68     26.62 o
  -2  -7   4     3132.56     3140.19     48.47 o
  -1  -7   4     2869.61     2887.42     43.25 o
   0  -7   4      856.86      896.88     18.11 o
   1  -7   4        3.43        0.00      5.87 o
   2  -7   4      439.37      428.73     23.42 o
   3  -7   4      453.28      434.23     12.00 o
   4  -7   4     2220.21     2345.19     37.50 o
   5  -7   4     2658.60     2655.35     59.95 o
   6  -7   4      438.19      425.76     23.11 o
   7  -7   4      214.68      161.14     26.61 o
  -7  -6   4      129.78      134.18     21.62 o
  -6  -6   4      131.41      100.28     15.53 o
  -5  -6   4       18.41        8.39     10.45 o
  -4  -6   4      339.16      309.36     16.15 o
  -3  -6   4     1500.83     1506.05     25.73 o
  -2  -6   4     4208.52     4280.46     54.56 o
  -1  -6   4     3346.08     3224.90     45.72 o
   0  -6   4     1761.37     1816.91     28.06 o
   1  -6   4       17.13       29.86      5.90 o
   2  -6   4        0.77        4.36      8.39 o
   3  -6   4       25.28       21.26      5.95 o
   4  -6   4     2378.12     2354.50     35.89 o
   5  -6   4     1809.31     1914.26     41.15 o
   6  -6   4      790.41      775.03     27.12 o
   7  -6   4       19.88       26.88     38.80 o
  -8  -5   4      184.10      174.28     35.74 o
  -7  -5   4     1265.08     1405.82     47.79 o
  -6  -5   4      796.01      788.66     22.62 o
  -5  -5   4       34.23       20.97      6.46 o
  -4  -5   4       18.58        3.71      6.96 o
  -3  -5   4      363.40      349.61     12.30 o
  -2  -5   4     2427.48     2298.11     31.14 o
  -1  -5   4     8647.26     8739.65    106.33 o
   0  -5   4     9015.96     9273.02    120.90 o
   1  -5   4     1014.83     1052.26     19.11 o
   2  -5   4      436.13      460.11     11.56 o
   3  -5   4        1.47        3.46      5.53 o
   4  -5   4      966.36      971.69     20.94 o
   5  -5   4     2979.65     3070.91     51.61 o
   6  -5   4     2638.26     2500.75     56.48 o
   7  -5   4       10.47       26.48     21.41 o
  -8  -4   4      261.50      239.97     23.03 o
  -7  -4   4     1301.17     1346.23     41.98 o
  -6  -4   4      480.83      525.57     18.35 o
  -5  -4   4      217.95      219.39     10.66 o
  -4  -4   4        1.01        2.71      5.35 o
  -3  -4   4       13.00       19.01      3.41 o
  -2  -4   4     1385.26     1406.74     20.15 o
  -1  -4   4     9295.34     9493.29    131.60 o
   0  -4   4      575.23      457.47     10.91 o
   1  -4   4     3503.21     3340.73     36.45 o
   2  -4   4      605.70      521.15      9.60 o
   3  -4   4     1098.73     1115.67     20.65 o
   4  -4   4      205.93      182.13      8.21 o
   5  -4   4     2745.41     2760.34     43.75 o
   6  -4   4      264.59      333.07     23.95 o
   7  -4   4      679.68      653.67     33.09 o
  -8  -3   4      336.40      364.80     28.48 o
  -7  -3   4      729.42      765.44     46.23 o
  -6  -3   4     2859.54     2958.11     43.63 o
  -5  -3   4     1447.19     1444.69     42.56 o
  -4  -3   4      223.17      207.37     10.05 o
  -3  -3   4        5.46       22.53      5.68 o
  -2  -3   4      162.24      144.20      4.76 o
  -1  -3   4     8256.02     8259.72     89.89 o
   0  -3   4    11318.14    11183.13    122.83 o
   1  -3   4     2446.00     2454.99     28.64 o
   2  -3   4     2160.69     2176.22     31.20 o
   3  -3   4     1512.85     1497.25     22.30 o
   4  -3   4       93.41       93.28      7.73 o
   5  -3   4     1278.91     1258.68     24.02 o
   6  -3   4     1183.11     1218.19     33.61 o
   7  -3   4      688.18      620.87     53.66 o
  -8  -2   4      142.09      146.16     24.12 o
  -7  -2   4       49.64       54.09     10.79 o
  -6  -2   4     2623.85     2718.74     43.01 o
  -5  -2   4     2113.85     2155.03     31.28 o
  -4  -2   4     2044.27     2239.21     34.78 o
  -3  -2   4      164.13      161.98      5.85 o
  -2  -2   4       12.65       19.23      2.66 o
  -1  -2   4        8.43        5.50      2.43 o
   0  -2   4     9452.75     9349.01     91.87 o
   1  -2   4     7335.23     7212.97     70.20 o
   2  -2   4     3659.81     3800.75     40.64 o
   3  -2   4     1428.53     1366.38     19.41 o
   4  -2   4     1144.33     1147.74     29.54 o
   5  -2   4       20.04       24.11     12.67 o
   6  -2   4     1005.57      996.76     31.18 o
   7  -2   4      529.40      521.40     41.16 o
  -8  -1   4       23.19       11.56     14.55 o
  -7  -1   4      811.01      858.67     31.90 o
  -6  -1   4     1924.64     2039.27     31.82 o
  -5  -1   4     3513.86     3666.00     45.59 o
  -4  -1   4      800.89      720.51     12.30 o
  -3  -1   4      362.41      336.20     10.57 o
  -2  -1   4     1024.82     1027.28     14.03 o
  -1  -1   4     1155.87     1145.01     13.64 o
   0  -1   4     5929.35     5974.04     56.74 o
   1  -1   4     6952.50     6917.97     67.27 o
   2  -1   4     3713.75     3647.82     44.04 o
   3  -1   4      228.04      182.90     13.72 o
   4  -1   4     1288.70     1292.87     24.90 o
   5  -1   4       18.79       22.27      6.93 o
   6  -1   4       93.08       96.31     17.80 o
   7  -1   4      849.85      753.53     48.79 o
  -9   0   4      136.48      132.74     37.20 o
  -8   0   4       33.60       17.80     15.40 o
  -7   0   4       27.46        6.28      8.20 o
  -6   0   4     1554.64     1550.00     25.45 o
  -5   0   4     4331.40     4427.58     51.52 o
  -4   0   4     1350.48     1217.73     17.07 o
  -3   0   4     5419.38     5697.48     62.51 o
  -2   0   4     3669.44     3668.49     43.38 o
  -1   0   4      637.47      662.34      9.90 o
   0   0   4     6193.09     6237.63     68.47 o
   1   0   4     2247.58     2190.21     30.24 o
   2   0   4     3752.49     3772.05     47.89 o
   3   0   4     8068.25     8542.71    103.15 o
   4   0   4      868.21      828.85     18.46 o
   5   0   4      215.01      206.26     14.10 o
   6   0   4       71.31       68.36     16.46 o
   7   0   4      204.00      190.86     28.05 o
  -9   1   4       27.90        2.64     22.39 o
  -8   1   4       41.51       38.21     14.66 o
  -7   1   4        8.34        2.44      9.72 o
  -6   1   4      482.20      481.92     13.65 o
  -5   1   4     4107.37     4274.55     51.78 o
  -4   1   4     2186.52     2120.13     29.56 o
  -3   1   4      860.41      765.53     13.65 o
  -2   1   4     1764.46     1745.19     23.91 o
  -1   1   4     3346.47     3408.07     42.44 o
   0   1   4        3.39        1.62      2.72 o
   1   1   4     5104.64     5074.76     74.21 o
   2   1   4     3299.78     3267.40     41.91 o
   3   1   4      999.65      976.46     27.53 o
   4   1   4     1675.62     1646.42     30.46 o
   5   1   4     1819.28     1817.97     39.76 o
   6   1   4       37.74       29.24     12.97 o
   7   1   4      311.12      287.59     44.31 o
  -8   2   4      651.68      609.40     40.11 o
  -7   2   4       58.11       62.26     13.16 o
  -6   2   4       73.74       72.54     10.40 o
  -5   2   4      752.19      710.66     14.44 o
  -4   2   4     4023.50     4180.96     50.55 o
  -3   2   4     1819.25     1783.67     32.68 o
  -2   2   4     3999.16     4024.41     61.61 o
  -1   2   4     1392.45     1391.10     20.14 o
   0   2   4      869.12      909.63     15.28 o
   1   2   4      591.45      586.66     16.43 o
   2   2   4     3191.48     3229.81     43.88 o
   3   2   4      247.08      236.15     10.20 o
   4   2   4     2184.57     2276.71     42.15 o
   5   2   4     1740.27     1810.55     43.29 o
   6   2   4      233.27      211.10     20.70 o
   7   2   4       68.42       57.48     24.77 o
  -8   3   4      172.33      182.70     25.06 o
  -7   3   4      326.53      344.11     15.87 o
  -6   3   4       70.93       67.47      8.16 o
  -5   3   4     1034.69     1014.81     18.42 o
  -4   3   4     3343.35     3373.21     44.67 o
  -3   3   4     4231.54     4269.42     51.66 o
  -2   3   4     1184.36     1078.76     17.49 o
  -1   3   4     6038.54     6264.66    149.70 o
   0   3   4      493.31      471.14     10.32 o
   1   3   4     3132.45     3399.77     51.35 o
   2   3   4      510.76      483.68     17.83 o
   3   3   4     1373.02     1344.52     41.60 o
   4   3   4      720.71      701.14     19.96 o
   5   3   4     1293.45     1383.15     43.50 o
   6   3   4      168.33      144.10     25.20 o
   7   3   4       29.78        5.34     37.06 o
  -8   4   4      111.42      180.59     59.17 o
  -7   4   4      110.34      121.36     25.26 o
  -6   4   4     2555.41     2607.24     59.60 o
  -5   4   4        4.38        1.65      6.99 o
  -4   4   4     2083.92     2148.26     57.33 o
  -3   4   4      771.80      701.98     15.81 o
  -2   4   4     1073.03      998.69     17.73 o
  -1   4   4     4489.05     4582.11     89.84 o
   0   4   4    12902.65    13894.41    165.17 o
   1   4   4       18.50       21.97      5.25 o
   2   4   4      548.10      558.93     16.50 o
   3   4   4      194.30      195.10     12.30 o
   4   4   4      457.59      449.25     19.15 o
   5   4   4     2033.59     2124.84     53.59 o
   6   4   4     1391.76     1382.91     49.20 o
  -8   5   4      842.91      818.65     43.36 o
  -7   5   4      685.10      684.03     35.56 o
  -6   5   4      142.10      101.27     14.59 o
  -5   5   4      498.68      483.94     15.88 o
  -4   5   4      513.05      511.94     24.03 o
  -3   5   4     1674.61     1642.82     38.98 o
  -2   5   4     1555.09     1616.43     26.35 o
  -1   5   4     1563.18     1552.26     29.63 o
   0   5   4      687.78      639.89     16.14 o
   1   5   4      853.00      820.97     17.11 o
   2   5   4       45.32       51.29     12.24 o
   3   5   4        9.16        2.02      8.75 o
   4   5   4      262.66      295.02     19.22 o
   5   5   4      832.69      786.50     32.82 o
   6   5   4      317.52      304.30     44.64 o
  -8   6   4      318.26      364.61     44.04 o
  -7   6   4      332.24      361.52     34.32 o
  -6   6   4     1124.06     1109.49     33.29 o
  -5   6   4     1382.45     1417.77     31.92 o
  -4   6   4       80.54       77.69     10.12 o
  -3   6   4     1100.00     1087.14     22.67 o
  -2   6   4      995.29     1008.26     26.22 o
  -1   6   4      991.82     1020.23     25.12 o
   0   6   4     1542.61     1623.22     31.63 o
   1   6   4     3909.64     4215.06     63.25 o
   2   6   4        1.52        5.70      8.83 o
   3   6   4      196.57      174.28     14.42 o
   4   6   4       70.99       53.74     14.29 o
   5   6   4       76.36       61.26     19.48 o
  -7   7   4      107.62      120.04     27.13 o
  -6   7   4     1615.53     1643.40    102.60 o
  -5   7   4      287.79      255.03     18.17 o
  -4   7   4      422.54      406.71     20.76 o
  -3   7   4      174.49      160.00     12.80 o
  -2   7   4      912.86      955.93     31.81 o
  -1   7   4      419.69      442.60     16.57 o
   0   7   4     2086.55     2167.71     46.01 o
   1   7   4     1213.65     1292.64     30.89 o
   2   7   4      342.92      340.56     15.37 o
   3   7   4        0.10        0.00     13.20 o
   4   7   4       97.94       82.05     18.60 o
   5   7   4       25.50       15.36     55.47 o
  -7   8   4      325.93      281.82     50.34 o
  -6   8   4      156.74      155.58     34.91 o
  -5   8   4      830.58      816.57     40.16 o
  -4   8   4      692.20      688.46     29.68 o
  -3   8   4       63.74       41.96     13.90 o
  -2   8   4       14.64       20.37      9.53 o
  -1   8   4      204.27      202.25     14.95 o
   0   8   4      516.23      490.16     20.97 o
   1   8   4     1121.10     1227.91     33.91 o
   2   8   4     1073.31     1116.37     43.96 o
   3   8   4       34.37       27.26     18.79 o
   4   8   4        1.68       13.95     45.54 o
  -6   9   4      461.44      429.20     38.23 o
  -5   9   4     1350.43     1320.25     57.73 o
  -4   9   4      318.45      348.02     28.47 o
  -3   9   4       31.51       21.44     14.99 o
  -2   9   4       43.57       37.86     13.11 o
  -1   9   4      101.85      123.28     23.60 o
   0   9   4      162.35      163.90     18.00 o
   1   9   4     1148.17     1172.23     49.46 o
   2   9   4      537.19      569.70     34.91 o
   3   9   4       87.94      100.55     29.71 o
  -5  10   4      237.94      214.29     41.07 o
  -4  10   4      559.21      529.62     37.95 o
  -3  10   4      243.26      213.87     27.38 o
  -2  10   4       64.69       11.63     27.18 o
  -1  10   4       61.05       63.06     32.63 o
   0  10   4       54.72       60.92     49.38 o
   1  10   4      151.55      145.29     50.86 o
   2  10   4      825.89      854.99     58.19 o
  -3  11   4      571.43      563.19     42.00 o
  -2  11   4       27.99       27.34     38.10 o
  -1  11   4       33.05        8.01     24.67 o
   0  11   4       17.87       20.31     39.72 o
  -1 -13   5      140.73      110.46     31.90 o
   0 -13   5        0.26        0.00     21.36 o
   1 -13   5      436.86      399.40     38.76 o
   2 -13   5      480.13      458.39     31.90 o
  -3 -12   5      420.28      407.10     43.46 o
  -2 -12   5      326.04      336.11     54.80 o
  -1 -12   5      268.93      226.89     26.56 o
   0 -12   5        1.94        0.00     17.27 o
   1 -12   5       15.59        0.00     34.26 o
   2 -12   5      413.28      361.14     42.56 o
   3 -12   5      691.61      612.27     33.53 o
   4 -12   5      396.25      412.67     48.85 o
  -4 -11   5      511.19      546.16     46.06 o
  -3 -11   5      637.21      585.86     95.43 o
  -2 -11   5      790.12      803.04     39.30 o
  -1 -11   5      238.92      248.07     23.68 o
   0 -11   5      382.33      373.85     19.14 o
   1 -11   5      172.73      151.98     18.56 o
   2 -11   5      837.04      835.99     32.56 o
   3 -11   5      297.16      299.93     20.59 o
   4 -11   5      435.83      438.80     27.04 o
   5 -11   5      795.99      789.07     42.39 o
  -5 -10   5      304.25      222.17     36.82 o
  -4 -10   5       72.54       60.73     30.58 o
  -3 -10   5     1093.19     1060.07     44.02 o
  -2 -10   5      854.82      883.48     29.04 o
  -1 -10   5     1149.92     1203.55     43.26 o
   0 -10   5     1501.83     1563.73     53.31 o
   1 -10   5       92.04       86.25     14.14 o
   2 -10   5      353.96      322.46     22.15 o
   3 -10   5      443.29      428.66     33.65 o
   4 -10   5      519.78      552.37     25.79 o
   5 -10   5      767.55      762.22     50.86 o
  -6  -9   5      231.15      225.33     29.03 o
  -5  -9   5      477.90      405.94     37.66 o
  -4  -9   5       51.96       68.40     16.72 o
  -3  -9   5      646.04      626.48     22.34 o
  -2  -9   5      429.74      469.67     32.60 o
  -1  -9   5     2369.04     2457.25     42.50 o
   0  -9   5     2361.02     2407.66     38.89 o
   1  -9   5      706.69      694.58     24.03 o
   2  -9   5     1332.67     1307.72     36.15 o
   3  -9   5      673.07      661.60     28.32 o
   4  -9   5     1034.13     1081.67     30.58 o
   5  -9   5     1038.77     1110.73     44.14 o
   6  -9   5      849.38      909.38     44.79 o
  -6  -8   5      583.08      519.50     32.35 o
  -5  -8   5      315.46      312.83     20.37 o
  -4  -8   5     1165.14     1078.41     43.96 o
  -3  -8   5      144.48      145.82     21.32 o
  -2  -8   5      612.84      616.22     14.93 o
  -1  -8   5      835.42      848.57     20.03 o
   0  -8   5     3335.05     3381.96     46.31 o
   1  -8   5     1015.18      942.76     21.90 o
   2  -8   5       51.01       41.04      9.51 o
   3  -8   5       63.57       65.51     11.31 o
   4  -8   5      147.81      159.59     10.94 o
   5  -8   5      227.13      247.96     21.49 o
   6  -8   5     1247.78     1277.39     51.53 o
  -7  -7   5      565.20      544.50     51.04 o
  -6  -7   5      422.18      430.58     30.85 o
  -5  -7   5     1719.17     1848.25     46.96 o
  -4  -7   5      500.64      501.04     19.59 o
  -3  -7   5      379.62      341.53     12.22 o
  -2  -7   5     1201.34     1199.18     22.76 o
  -1  -7   5     2104.99     2177.90     42.12 o
   0  -7   5     1691.33     1731.38     28.24 o
   1  -7   5     7580.27     7829.22    103.41 o
   2  -7   5     1139.53     1129.34     22.54 o
   3  -7   5      205.83      186.96      8.78 o
   4  -7   5        5.19        0.80      7.53 o
   5  -7   5      273.92      230.18     21.21 o
   6  -7   5      621.89      668.05     36.98 o
   7  -7   5     1117.40     1129.75     53.65 o
  -7  -6   5      301.20      280.57     25.90 o
  -6  -6   5      884.80      925.40     30.14 o
  -5  -6   5      702.27      735.73     24.31 o
  -4  -6   5     1883.21     1933.66     35.77 o
  -3  -6   5       24.97       24.78      8.39 o
  -2  -6   5      796.55      875.08     27.44 o
  -1  -6   5      580.63      536.86     15.88 o
   0  -6   5     3381.17     3346.66     47.74 o
   1  -6   5     5932.68     6095.07     79.30 o
   2  -6   5     3173.32     3207.07     37.88 o
   3  -6   5      189.44      191.48      8.03 o
   4  -6   5      152.29      138.48     11.77 o
   5  -6   5       37.17       44.19      9.68 o
   6  -6   5      327.02      276.47     28.34 o
   7  -6   5     1478.43     1447.90     56.64 o
  -8  -5   5       83.04       70.07     28.16 o
  -7  -5   5      106.87      132.61     20.58 o
  -6  -5   5      789.25      770.97     22.59 o
  -5  -5   5     1819.70     1897.64     33.11 o
  -4  -5   5     1077.23     1090.95     21.77 o
  -3  -5   5      254.52      262.15      8.50 o
  -2  -5   5        4.20        8.69      6.47 o
  -1  -5   5      374.71      449.13     12.93 o
   0  -5   5     1857.81     1891.59     33.03 o
   1  -5   5     6553.42     6487.33     66.65 o
   2  -5   5     3300.04     3243.70     36.88 o
   3  -5   5     2148.03     2162.79     30.62 o
   4  -5   5      125.78      122.37     10.31 o
   5  -5   5      751.60      616.25     31.20 o
   6  -5   5      400.57      330.39     26.75 o
   7  -5   5     1214.92     1168.36     51.14 o
  -8  -4   5        3.81       17.38     20.45 o
  -7  -4   5     1472.55     1429.54     41.14 o
  -6  -4   5      688.73      753.37     22.92 o
  -5  -4   5      931.78      924.93     19.95 o
  -4  -4   5     5259.69     5423.53     59.28 o
  -3  -4   5     1717.78     1634.70     22.00 o
  -2  -4   5       18.22        7.35      3.83 o
  -1  -4   5     4624.03     5170.97     59.04 o
   0  -4   5       58.26       42.00      4.33 o
   1  -4   5     3211.07     3172.71     37.63 o
   2  -4   5     7534.08     7532.23     81.40 o
   3  -4   5      873.29      834.37     18.26 o
   4  -4   5      718.12      718.62     18.47 o
   5  -4   5       35.45       49.08      9.42 o
   6  -4   5       24.79        8.71     19.72 o
   7  -4   5      360.94      354.57     44.34 o
  -8  -3   5      146.00      109.26     25.74 o
  -7  -3   5        5.43        0.00      8.32 o
  -6  -3   5      766.74      764.06     17.16 o
  -5  -3   5      592.11      576.03     13.02 o
  -4  -3   5     3479.83     3448.13     43.78 o
  -3  -3   5     5892.29     5920.07     64.64 o
  -2  -3   5     1300.65     1305.67     19.55 o
  -1  -3   5       38.58       43.49      4.19 o
   0  -3   5      180.36      176.90      5.61 o
   1  -3   5      485.80      498.81      9.08 o
   2  -3   5     6281.41     6192.05     67.85 o
   3  -3   5     5525.22     5594.06     68.53 o
   4  -3   5      857.96      878.24     17.47 o
   5  -3   5      309.06      332.92     14.65 o
   6  -3   5      382.74      341.00     21.60 o
   7  -3   5      164.80      142.72     29.19 o
  -8  -2   5        0.78        0.00     20.40 o
  -7  -2   5       23.72       22.29      8.83 o
  -6  -2   5        2.29        0.00      6.62 o
  -5  -2   5     1299.82     1347.88     22.40 o
  -4  -2   5     2983.57     3124.25     38.75 o
  -3  -2   5     6116.93     6203.54     63.25 o
  -2  -2   5     3228.62     3266.91     33.41 o
  -1  -2   5      139.74      119.10      4.26 o
   0  -2   5       51.13       47.53      3.53 o
   1  -2   5      389.66      348.27      8.31 o
   2  -2   5     4673.76     4782.13     58.07 o
   3  -2   5     3302.51     3227.40     41.38 o
   4  -2   5     2325.22     2355.64     32.85 o
   5  -2   5      543.22      557.52     18.22 o
   6  -2   5      153.26      175.77     18.15 o
   7  -2   5        4.44       15.53     28.13 o
  -8  -1   5      180.62      186.58     20.58 o
  -7  -1   5        1.38        0.00      9.70 o
  -6  -1   5       65.66       64.49      7.73 o
  -5  -1   5       71.73       54.59      5.96 o
  -4  -1   5     2691.81     2610.79     33.08 o
  -3  -1   5     8361.84     8487.50     93.04 o
  -2  -1   5     1127.78      950.67     13.18 o
  -1  -1   5     1308.19     1220.77     14.97 o
   0  -1   5     1070.72     1017.14     13.09 o
   1  -1   5       39.45       35.12      3.27 o
   2  -1   5     2827.42     2885.67     34.14 o
   3  -1   5     2281.85     2187.20     32.05 o
   4  -1   5     1760.18     1737.21     30.28 o
   5  -1   5      765.85      806.23     25.69 o
   6  -1   5      297.55      306.85     26.08 o
   7  -1   5      123.82      112.63     33.91 o
  -9   0   5      486.59      509.28     43.14 o
  -8   0   5      900.70      913.99     35.31 o
  -7   0   5      481.64      472.60     14.35 o
  -6   0   5       97.35       81.03     12.32 o
  -5   0   5        3.84       10.50      5.06 o
  -4   0   5      342.85      295.96      8.43 o
  -3   0   5     9874.27    10204.48    169.37 o
  -2   0   5     5892.69     5750.43     96.83 o
  -1   0   5     4101.51     4061.73     46.09 o
   0   0   5     1411.93     1370.19     17.17 o
   1   0   5      959.28      953.51     16.91 o
   2   0   5       87.68      109.02      7.13 o
   3   0   5     5843.74     5954.31     77.24 o
   4   0   5     3311.37     3356.79     47.59 o
   5   0   5      942.33      978.94     46.41 o
   6   0   5      610.12      652.22     29.39 o
   7   0   5      377.64      320.63     33.99 o
  -9   1   5      160.94      131.55     30.76 o
  -8   1   5      799.94      812.10     32.58 o
  -7   1   5      188.76      177.38     12.09 o
  -6   1   5      284.29      281.46     10.50 o
  -5   1   5       80.59       82.80      6.47 o
  -4   1   5     1235.81     1298.86     21.77 o
  -3   1   5      260.58      191.56      9.07 o
  -2   1   5     5098.57     5058.77     88.09 o
  -1   1   5     1975.27     1954.84     25.29 o
   0   1   5      207.31      167.00     10.31 o
   1   1   5      811.51      749.76     16.87 o
   2   1   5      494.17      501.87     12.25 o
   3   1   5     1189.99     1227.93     21.62 o
   4   1   5     1081.67     1101.08     23.30 o
   5   1   5      205.97      217.90     13.09 o
   6   1   5      455.45      440.06     25.44 o
   7   1   5      740.08      745.13     57.29 o
  -8   2   5     1065.47     1172.07     66.16 o
  -7   2   5     1434.64     1481.07     29.20 o
  -6   2   5      902.36      935.33     20.82 o
  -5   2   5      517.19      535.27     11.91 o
  -4   2   5       75.33       65.64     20.19 o
  -3   2   5      882.59      765.98     27.53 o
  -2   2   5    10419.79    10778.64    114.14 o
  -1   2   5     6841.57     6855.62     81.56 o
   0   2   5     1265.80     1132.40     16.75 o
   1   2   5     2240.77     2178.91     62.31 o
   2   2   5     1420.90     1385.89     28.61 o
   3   2   5      190.90      179.67     13.55 o
   4   2   5     2136.15     2253.75     49.73 o
   5   2   5     1209.43     1268.01     36.14 o
   6   2   5       52.43       31.88     19.68 o
  -8   3   5      277.48      240.86     25.77 o
  -7   3   5     1115.16     1115.97     37.58 o
  -6   3   5      494.31      509.10     15.35 o
  -5   3   5      149.79      147.87      6.05 o
  -4   3   5      371.60      343.01     12.41 o
  -3   3   5      114.65      118.34      4.95 o
  -2   3   5     2334.83     2294.92     34.27 o
  -1   3   5     1590.77     1505.89     21.93 o
   0   3   5     3129.41     3240.95     43.26 o
   1   3   5     1762.21     1767.13     30.77 o
   2   3   5      761.48      718.22     20.75 o
   3   3   5       17.33       10.85      8.48 o
   4   3   5      600.82      578.19     20.97 o
   5   3   5      292.25      283.18     19.45 o
   6   3   5      156.51      175.66     32.68 o
  -8   4   5      255.16      207.41     56.28 o
  -7   4   5      954.44      977.04     30.24 o
  -6   4   5     1250.04     1307.76     28.81 o
  -5   4   5      929.81      954.62     20.36 o
  -4   4   5      490.99      490.76     13.10 o
  -3   4   5      400.65      353.55     11.67 o
  -2   4   5      158.05      167.07     19.23 o
  -1   4   5     2221.76     2232.59     35.50 o
   0   4   5     2632.62     2780.78     42.55 o
   1   4   5     1306.16     1312.32     24.03 o
   2   4   5     2829.85     2807.53     55.76 o
   3   4   5      663.39      691.91     36.62 o
   4   4   5        4.52        2.89     11.00 o
   5   4   5      112.73      101.26     15.79 o
   6   4   5      558.28      497.15     39.22 o
  -8   5   5      191.11      217.70     31.49 o
  -7   5   5     1664.21     1688.54     63.21 o
  -6   5   5      863.89      942.86     26.18 o
  -5   5   5      256.05      260.69     14.15 o
  -4   5   5      506.15      474.71     17.18 o
  -3   5   5      214.84      212.79     10.92 o
  -2   5   5      260.55      231.33     10.30 o
  -1   5   5     2038.81     2059.16     35.02 o
   0   5   5     1833.81     1914.80     31.93 o
   1   5   5      248.09      257.46     12.05 o
   2   5   5      254.35      270.07     12.44 o
   3   5   5      692.16      678.91     33.73 o
   4   5   5       50.30       45.75     13.28 o
   5   5   5      102.96       79.67     26.42 o
  -7   6   5      528.94      466.74     49.73 o
  -6   6   5      173.35      161.96     19.16 o
  -5   6   5     1684.18     1724.74     41.99 o
  -4   6   5     1888.10     1945.46     41.21 o
  -3   6   5     1463.01     1438.45     31.02 o
  -2   6   5      178.08      164.64     10.58 o
  -1   6   5      403.65      420.45     15.01 o
   0   6   5       84.94       91.54     10.92 o
   1   6   5     3736.89     3973.04     70.44 o
   2   6   5     1117.77     1217.85     51.65 o
   3   6   5      831.05      865.98     73.50 o
   4   6   5      220.03      203.58     22.77 o
   5   6   5        5.13        0.00     23.70 o
  -7   7   5      346.19      339.16     34.99 o
  -6   7   5     1340.81     1318.05     85.38 o
  -5   7   5       19.29       12.06     27.27 o
  -4   7   5      249.81      284.78     18.04 o
  -3   7   5     1596.62     1601.91     39.67 o
  -2   7   5      532.36      519.59     18.18 o
  -1   7   5      385.93      344.25     19.40 o
   0   7   5      498.61      484.02     20.82 o
   1   7   5        6.27       15.09     11.56 o
   2   7   5      427.56      446.23     19.54 o
   3   7   5      788.61      773.49     40.97 o
   4   7   5      345.47      292.31     28.28 o
  -6   8   5      490.73      468.12     41.61 o
  -5   8   5      265.82      244.03     24.29 o
  -4   8   5      860.27      833.51     53.48 o
  -3   8   5      928.83      929.79     33.92 o
  -2   8   5      556.05      575.82     24.21 o
  -1   8   5      187.02      163.36     14.08 o
   0   8   5      253.42      249.60     17.72 o
   1   8   5       12.22       26.70     18.04 o
   2   8   5      471.25      431.38     36.33 o
   3   8   5      630.63      518.58     53.48 o
  -5   9   5      744.52      736.34     97.62 o
  -4   9   5      130.53      126.93     24.77 o
  -3   9   5      361.44      366.39     35.22 o
  -2   9   5      912.86      869.09     39.34 o
  -1   9   5      113.03      104.79     15.75 o
   0   9   5        0.45        2.40     17.86 o
   1   9   5      326.77      280.25     44.05 o
   2   9   5        3.27        0.00     27.38 o
  -4  10   5       71.69       63.73     30.92 o
  -3  10   5      103.88       97.43     24.50 o
  -2  10   5     1130.91     1110.18     57.11 o
  -1  10   5      762.46      756.09     45.63 o
   0  10   5       40.03       18.60     72.01 o
   1  10   5        0.77        0.00     29.59 o
  -1 -13   6      714.91      781.03     45.16 o
   0 -13   6      314.85      316.19     33.25 o
   1 -13   6      270.30      291.39     33.38 o
  -3 -12   6      230.04      224.57     53.13 o
  -2 -12   6      662.25      701.24    105.83 o
  -1 -12   6      440.82      466.69     36.62 o
   0 -12   6      294.08      283.46     28.76 o
   1 -12   6       97.79       84.23     22.50 o
   2 -12   6      572.56      540.76     34.46 o
   3 -12   6       69.68       65.64     20.44 o
  -4 -11   6        0.86        0.00     48.85 o
  -3 -11   6       42.08        9.95     28.77 o
  -2 -11   6      702.17      708.45     36.05 o
  -1 -11   6     1848.28     1822.44     60.08 o
   0 -11   6      813.90      833.31     26.58 o
   1 -11   6     1052.75     1082.59     35.32 o
   2 -11   6      439.98      436.41     25.22 o
   3 -11   6       38.84       20.32     14.61 o
   4 -11   6      455.20      419.64     30.96 o
  -5 -10   6        8.64       24.89     36.94 o
  -4 -10   6      253.09      256.82     37.14 o
  -3 -10   6       79.06       59.11     21.66 o
  -2 -10   6      279.61      247.47     11.31 o
  -1 -10   6      972.87      961.11     34.43 o
   0 -10   6      941.03      992.49     42.21 o
   1 -10   6      663.22      684.03     23.76 o
   2 -10   6     1338.36     1385.83     52.61 o
   3 -10   6      213.83      194.15     24.99 o
   4 -10   6        1.96        0.00     15.33 o
   5 -10   6      234.57      213.70     27.18 o
  -6  -9   6      415.24      378.02     30.18 o
  -5  -9   6      258.17      263.67     31.20 o
  -4  -9   6     1272.57     1246.97     44.49 o
  -3  -9   6      357.35      351.69     18.00 o
  -2  -9   6       33.40       32.46      6.65 o
  -1  -9   6      869.91      889.96     27.69 o
   0  -9   6     1270.49     1304.97     34.52 o
   1  -9   6      303.84      302.48     14.53 o
   2  -9   6     4455.41     4565.97     79.78 o
   3  -9   6     1261.73     1283.70     37.67 o
   4  -9   6      221.11      195.85     14.27 o
   5  -9   6      169.01      146.57     39.59 o
   6  -9   6      363.74      281.49     33.42 o
  -6  -8   6      583.63      624.86     33.66 o
  -5  -8   6     2549.21     2672.75     58.60 o
  -4  -8   6       50.68       27.28     13.61 o
  -3  -8   6      669.86      685.77     30.15 o
  -2  -8   6      110.99      111.11      9.18 o
  -1  -8   6      712.60      671.83     19.88 o
   0  -8   6     2051.67     2179.20     42.87 o
   1  -8   6     2655.26     2845.89     46.34 o
   2  -8   6       43.27       36.39     14.42 o
   3  -8   6     1754.36     1803.94     34.50 o
   4  -8   6      570.20      512.46     20.13 o
   5  -8   6      166.79      124.78     22.61 o
   6  -8   6       25.42       81.03     28.17 o
  -7  -7   6       26.14       41.01     31.90 o
  -6  -7   6      114.06      134.16     18.16 o
  -5  -7   6      574.17      597.92     22.97 o
  -4  -7   6     3221.32     3376.28     59.16 o
  -3  -7   6     2719.44     2866.18     44.91 o
  -2  -7   6     1646.67     1649.23     37.75 o
  -1  -7   6       94.38       90.57     10.68 o
   0  -7   6     1323.68     1265.32     25.47 o
   1  -7   6     1986.64     1889.73     29.31 o
   2  -7   6     2238.52     2294.56     32.07 o
   3  -7   6     6359.63     6577.27     75.19 o
   4  -7   6     1694.76     1740.52     56.37 o
   5  -7   6       23.41        3.64     12.67 o
   6  -7   6      336.99      309.30     29.11 o
  -7  -6   6       28.64        5.65     14.66 o
  -6  -6   6      598.23      577.14     23.66 o
  -5  -6   6      281.11      282.68     15.75 o
  -4  -6   6     1781.74     1848.71     32.99 o
  -3  -6   6      565.24      546.35     11.98 o
  -2  -6   6      652.57      625.54     23.77 o
  -1  -6   6      488.94      467.90     14.05 o
   0  -6   6       24.85       20.32      6.73 o
   1  -6   6      804.02      790.55     14.81 o
   2  -6   6     1337.45     1353.35     22.37 o
   3  -6   6     1124.00     1102.62     39.59 o
   4  -6   6     2094.60     2088.80     42.61 o
   5  -6   6      714.55      675.53     39.24 o
   6  -6   6        0.13        0.00     31.11 o
  -8  -5   6      383.28      339.18     34.94 o
  -7  -5   6       84.27       72.35     20.68 o
  -6  -5   6        9.36       16.52     10.22 o
  -5  -5   6     1036.63     1062.46     22.06 o
  -4  -5   6     2725.82     2854.05     37.20 o
  -3  -5   6     1563.88     1626.04     24.30 o
  -2  -5   6     4318.29     4264.90     51.55 o
  -1  -5   6     2094.02     2048.78     30.09 o
   0  -5   6        2.60        9.16      6.73 o
   1  -5   6      281.07      265.49      8.43 o
   2  -5   6     1519.25     1539.62     22.73 o
   3  -5   6     1891.68     1933.00     28.89 o
   4  -5   6     2568.05     2654.35     46.90 o
   5  -5   6     1715.31     1656.64     48.59 o
   6  -5   6      187.96      174.57     24.78 o
   7  -5   6       13.91       46.01     39.97 o
  -8  -4   6      245.21      234.65     31.06 o
  -7  -4   6      201.79      190.80     20.20 o
  -6  -4   6       59.03       50.86      9.23 o
  -5  -4   6     1079.75     1049.19     20.07 o
  -4  -4   6      956.38      953.15     23.68 o
  -3  -4   6     2300.49     2282.33     29.14 o
  -2  -4   6     6487.84     6696.02     72.05 o
  -1  -4   6     2331.05     2106.41     25.13 o
   0  -4   6      297.74      282.36     11.01 o
   1  -4   6      736.20      784.15     15.99 o
   2  -4   6      658.94      697.61     13.21 o
   3  -4   6      573.73      549.01     15.52 o
   4  -4   6     2957.43     3037.33     46.37 o
   5  -4   6     1362.17     1455.61     42.33 o
   6  -4   6      114.87       93.82     25.68 o
   7  -4   6       12.71        8.84     36.79 o
  -8  -3   6      121.26      213.52     28.67 o
  -7  -3   6     2074.46     2134.00     83.90 o
  -6  -3   6      208.23      190.14     11.19 o
  -5  -3   6      222.10      222.28      9.10 o
  -4  -3   6       72.20       73.17      5.59 o
  -3  -3   6     1820.34     1851.74     25.90 o
  -2  -3   6     2844.44     2660.90     40.29 o
  -1  -3   6     7743.97     7730.79     96.31 o
   0  -3   6     8318.31     8943.58     86.52 o
   1  -3   6        2.56        9.11      3.95 o
   2  -3   6        8.65       10.34      5.15 o
   3  -3   6      211.66      181.21     11.54 o
   4  -3   6     2763.02     2848.42     42.29 o
   5  -3   6     1752.06     1844.85     43.38 o
   6  -3   6     1881.45     1824.38     60.30 o
   7  -3   6       80.05       62.56     27.21 o
  -8  -2   6      985.85      980.63     45.87 o
  -7  -2   6     1679.82     1700.69     33.91 o
  -6  -2   6        4.20        5.30      7.47 o
  -5  -2   6        0.42        5.14      5.70 o
  -4  -2   6      512.67      497.18      9.91 o
  -3  -2   6      272.45      232.44      8.21 o
  -2  -2   6     2940.79     2875.40     30.78 o
  -1  -2   6    12926.70    13521.20    209.66 o
   0  -2   6       27.15       72.77      4.49 o
   1  -2   6     1209.13     1146.55     16.00 o
   2  -2   6       30.21       13.68     10.31 o
   3  -2   6      175.20      179.92      9.35 o
   4  -2   6      461.87      472.43     14.32 o
   5  -2   6     1704.48     1830.80     75.07 o
   6  -2   6      647.34      668.02     35.93 o
   7  -2   6      315.68      289.69     49.40 o
  -8  -1   6      428.26      447.78     27.27 o
  -7  -1   6      734.58      783.85     19.81 o
  -6  -1   6     3332.55     3336.34     47.28 o
  -5  -1   6      140.60      131.05     11.36 o
  -4  -1   6        0.01        0.36      3.14 o
  -3  -1   6      175.35      160.70      8.13 o
  -2  -1   6     2243.61     2356.22     29.56 o
  -1  -1   6     6879.35     6660.43     63.13 o
   0  -1   6     8252.29     8164.58     83.07 o
   1  -1   6     1396.70     1454.97     19.22 o
   2  -1   6      530.16      545.95     11.25 o
   3  -1   6        4.38        6.49      6.21 o
   4  -1   6      176.11      175.69     11.89 o
   5  -1   6     1417.48     1492.53     36.24 o
   6  -1   6     1674.64     1670.25     56.91 o
   7  -1   6      348.62      282.62     35.04 o
  -8   0   6      474.17      434.72     27.55 o
  -7   0   6      426.78      443.42     17.48 o
  -6   0   6     1653.10     1704.25     27.17 o
  -5   0   6     1073.60     1069.94     19.97 o
  -4   0   6      307.62      370.21     11.98 o
  -3   0   6      200.86      193.14      8.92 o
  -2   0   6      534.99      524.43      8.18 o
  -1   0   6     1116.39     1039.12     15.13 o
   0   0   6     7797.10     7768.49     86.04 o
   1   0   6     3732.73     3600.21     43.10 o
   2   0   6      186.51      182.39     16.69 o
   3   0   6      141.18      126.67      9.48 o
   4   0   6      511.62      480.84     13.94 o
   5   0   6      733.61      713.68     25.99 o
   6   0   6     1211.30     1217.68     48.25 o
   7   0   6      235.13      239.62     40.05 o
  -8   1   6      136.87      144.81     18.74 o
  -7   1   6     1143.91     1188.38     25.70 o
  -6   1   6     1277.34     1305.46     36.62 o
  -5   1   6     2405.74     2462.14     36.18 o
  -4   1   6      366.19      340.55     18.00 o
  -3   1   6       16.22       12.33      6.03 o
  -2   1   6      199.00      199.43      5.69 o
  -1   1   6     1888.19     1856.16     40.03 o
   0   1   6     4104.22     4134.09     51.04 o
   1   1   6     4137.15     4228.47     59.42 o
   2   1   6      857.35      820.02     21.04 o
   3   1   6      147.00      143.98     14.16 o
   4   1   6      187.70      171.82     12.40 o
   5   1   6      136.22      134.74     17.57 o
   6   1   6      311.09      330.34     29.96 o
  -8   2   6       57.73       66.62     19.02 o
  -7   2   6       44.80       65.63     23.86 o
  -6   2   6     1925.99     2002.98     36.18 o
  -5   2   6     2316.42     2361.87     33.10 o
  -4   2   6      945.25      908.32     15.15 o
  -3   2   6     1651.76     1786.69     27.80 o
  -2   2   6       32.28       36.13      4.81 o
  -1   2   6       70.88       55.69     10.75 o
   0   2   6     5790.78     5916.71     64.72 o
   1   2   6     1758.42     1746.58     31.33 o
   2   2   6     1694.72     1675.65     34.01 o
   3   2   6     2765.98     2851.30     51.19 o
   4   2   6       70.28       77.66     16.26 o
   5   2   6        0.25        0.00     10.69 o
   6   2   6      515.91      410.59     47.32 o
  -8   3   6        5.63        8.88     18.85 o
  -7   3   6      101.90       81.63     10.64 o
  -6   3   6      353.84      343.02     35.22 o
  -5   3   6     3212.64     3370.47     42.27 o
  -4   3   6     2031.78     2086.70     40.73 o
  -3   3   6        4.56        7.33      4.23 o
  -2   3   6      356.03      328.75      9.83 o
  -1   3   6      433.87      414.46     13.11 o
   0   3   6      504.26      523.72     10.93 o
   1   3   6     3406.75     3443.78     56.43 o
   2   3   6     1338.75     1357.77     35.13 o
   3   3   6      430.61      428.88     23.56 o
   4   3   6      644.80      673.96     29.54 o
   5   3   6      189.16      150.65     23.36 o
   6   3   6       11.75       16.28     27.96 o
  -8   4   6       44.96       42.14     21.21 o
  -7   4   6       74.16       79.52     28.93 o
  -6   4   6       44.67       45.27      9.38 o
  -5   4   6     1880.50     1968.78     38.80 o
  -4   4   6     3322.11     3525.70     50.78 o
  -3   4   6      212.71      210.14     11.27 o
  -2   4   6     1071.71     1116.06     21.27 o
  -1   4   6       70.34       60.76      6.71 o
   0   4   6      134.60      121.66      7.59 o
   1   4   6      888.54      891.32     24.27 o
   2   4   6     1645.01     1666.65     48.68 o
   3   4   6      335.46      344.28     51.30 o
   4   4   6      698.24      677.15     35.72 o
   5   4   6      291.00      264.71     34.45 o
  -8   5   6       66.82       11.82     25.06 o
  -7   5   6      425.11      429.38     37.23 o
  -6   5   6        0.54        0.00     13.64 o
  -5   5   6     2473.94     2604.01     49.09 o
  -4   5   6     1292.79     1320.40     52.09 o
  -3   5   6     1521.94     1603.36     33.29 o
  -2   5   6      402.48      399.33     13.21 o
  -1   5   6      884.36      898.22     21.00 o
   0   5   6       71.86       64.65      8.06 o
   1   5   6     2047.72     2023.15     43.90 o
   2   5   6      781.58      831.00     29.11 o
   3   5   6      470.52      483.96     33.97 o
   4   5   6      293.44      264.23     40.46 o
   5   5   6      320.74      260.87     36.78 o
  -7   6   6      158.78      185.98     29.23 o
  -6   6   6      143.96      128.29     21.02 o
  -5   6   6      100.81       83.97     19.23 o
  -4   6   6     1610.47     1649.25     47.72 o
  -3   6   6      776.09      797.21     26.86 o
  -2   6   6      245.52      248.34     24.38 o
  -1   6   6     1333.44     1276.07     28.60 o
   0   6   6     1997.66     2009.11     42.20 o
   1   6   6      299.63      261.46     14.63 o
   2   6   6      417.50      470.08     29.19 o
   3   6   6      424.95      390.72     30.85 o
   4   6   6      282.67      279.26     29.10 o
  -7   7   6       91.80       74.63     25.48 o
  -6   7   6      205.02      170.58     37.04 o
  -5   7   6       37.10        7.84     19.40 o
  -4   7   6      839.77      877.40     31.36 o
  -3   7   6      696.78      731.61     27.34 o
  -2   7   6      623.59      610.92     22.15 o
  -1   7   6      486.10      459.77     20.55 o
   0   7   6       67.08       81.94     12.68 o
   1   7   6      103.62       89.09     22.25 o
   2   7   6      230.56      208.49     22.18 o
   3   7   6      127.70      119.00     22.63 o
   4   7   6       86.51       81.63     34.33 o
  -6   8   6      290.98      254.05     38.87 o
  -5   8   6      142.68      141.37     27.72 o
  -4   8   6      207.18      192.26     22.28 o
  -3   8   6     1076.36     1116.68     45.14 o
  -2   8   6      602.28      577.56     28.35 o
  -1   8   6      173.11      213.96     18.34 o
   0   8   6      414.30      424.42     30.06 o
   1   8   6     1174.54     1089.47     59.30 o
   2   8   6      257.87      236.91     36.64 o
   3   8   6      365.56      316.46     44.68 o
  -5   9   6        1.56        0.00     25.11 o
  -4   9   6       90.32       66.85     23.27 o
  -3   9   6      248.40      269.23     32.32 o
  -2   9   6      536.63      477.36     47.54 o
  -1   9   6      174.70      151.14     26.46 o
   0   9   6      564.01      541.69     43.15 o
   1   9   6      220.01      309.30     84.25 o
  -3  10   6      247.56      254.07     37.50 o
  -2  10   6      121.14      118.64     29.62 o
  -1  10   6       82.36       78.18     30.67 o
   0  10   6      304.48      284.05     44.58 o
  -1 -13   7      295.34      257.63     31.87 o
   0 -13   7      422.74      422.49     38.47 o
   1 -13   7      744.50      715.86     46.06 o
  -3 -12   7      140.35      121.73     34.80 o
  -2 -12   7      152.26      112.94     26.31 o
  -1 -12   7       29.12        0.00     21.87 o
   0 -12   7      563.14      559.37     34.81 o
   1 -12   7     1561.05     1520.74     60.59 o
   2 -12   7      584.73      559.66     80.66 o
   3 -12   7      229.17      227.12     26.34 o
  -4 -11   7      443.88      390.10     43.73 o
  -3 -11   7      163.19      182.18     35.32 o
  -2 -11   7      233.59      183.21     26.68 o
  -1 -11   7       38.23       11.96     19.49 o
   0 -11   7      451.47      404.45     28.55 o
   1 -11   7     1175.51     1150.55     47.72 o
   2 -11   7     1265.58     1289.49     52.79 o
   3 -11   7      377.71      362.16     35.48 o
   4 -11   7      405.19      434.84     38.12 o
  -5 -10   7      476.22      454.56     38.61 o
  -4 -10   7      477.92      523.29     42.55 o
  -3 -10   7      586.31      623.87     57.33 o
  -2 -10   7      378.82      381.95     19.56 o
  -1 -10   7       50.76       63.76     13.85 o
   0 -10   7       82.43       64.46     15.54 o
   1 -10   7      338.80      355.65     31.87 o
   2 -10   7     1115.14     1144.65     30.13 o
   3 -10   7     1408.05     1427.68     37.17 o
   4 -10   7      368.77      364.80     59.08 o
   5 -10   7      282.60      303.22     77.78 o
  -6  -9   7        7.52       28.09     31.11 o
  -5  -9   7      424.10      403.63     33.53 o
  -4  -9   7     1235.71     1229.95     48.80 o
  -3  -9   7     1070.53     1144.46     38.02 o
  -2  -9   7      688.64      693.95     25.96 o
  -1  -9   7      318.17      325.18     18.21 o
   0  -9   7       23.46       31.61     12.79 o
   1  -9   7      290.81      217.90     34.52 o
   2  -9   7     1940.98     2031.64     40.17 o
   3  -9   7      684.52      677.17     21.41 o
   4  -9   7      457.23      460.15     31.28 o
   5  -9   7      780.80      742.40     40.63 o
  -6  -8   7        0.60        0.00     33.38 o
  -5  -8   7      724.56      695.54     26.42 o
  -4  -8   7      525.26      542.41     20.48 o
  -3  -8   7     1387.64     1480.67     29.36 o
  -2  -8   7     1843.28     1863.76     34.72 o
  -1  -8   7     1462.98     1439.69     32.17 o
   0  -8   7      509.78      475.03     28.58 o
   1  -8   7      471.55      450.55     14.77 o
   2  -8   7     1299.95     1263.47     25.10 o
   3  -8   7     1319.08     1334.35     29.65 o
   4  -8   7      782.59      850.76     27.25 o
   5  -8   7      877.50      896.38     42.25 o
   6  -8   7      391.54      381.67     35.57 o
  -7  -7   7      141.85      131.13     38.45 o
  -6  -7   7       47.01       44.50     16.80 o
  -5  -7   7        9.51        0.00     11.24 o
  -4  -7   7      199.82      202.82      8.66 o
  -3  -7   7     1539.44     1559.74     27.31 o
  -2  -7   7     2074.50     2101.86     34.18 o
  -1  -7   7     2390.30     2408.67     42.22 o
   0  -7   7     1034.47      993.49     23.16 o
   1  -7   7      209.35      199.70     10.12 o
   2  -7   7      459.75      402.69     10.90 o
   3  -7   7     2704.32     2707.64     46.32 o
   4  -7   7     1549.48     1582.54     40.46 o
   5  -7   7     1210.99     1263.67     46.66 o
   6  -7   7      941.13      979.38     45.29 o
  -7  -6   7      131.23      129.34     22.11 o
  -6  -6   7      326.62      299.98     20.14 o
  -5  -6   7       22.55       18.57     10.20 o
  -4  -6   7     2382.82     2430.73     35.36 o
  -3  -6   7      670.66      689.08     14.89 o
  -2  -6   7     2175.75     2243.48     36.71 o
  -1  -6   7      554.44      502.08     14.19 o
   0  -6   7     3078.69     2984.38     43.48 o
   1  -6   7      682.31      639.73     12.86 o
   2  -6   7     1620.97     1606.52     23.81 o
   3  -6   7        6.82        0.00     14.42 o
   4  -6   7      492.32      504.83     22.10 o
   5  -6   7      782.30      833.28     61.26 o
   6  -6   7      907.06      938.29     74.02 o
  -8  -5   7      554.26      558.62     40.48 o
  -7  -5   7      888.38      877.79     40.83 o
  -6  -5   7       17.17       21.11     10.24 o
  -5  -5   7     1784.18     1775.82     27.94 o
  -4  -5   7      468.25      467.51     11.46 o
  -3  -5   7     4303.62     4289.51     61.52 o
  -2  -5   7     2831.48     2891.94     37.25 o
  -1  -5   7     2653.02     2738.50     39.34 o
   0  -5   7     3052.84     3196.84     54.10 o
   1  -5   7     4208.96     4162.66     47.50 o
   2  -5   7      232.76      203.36      8.48 o
   3  -5   7      824.27      792.81     21.00 o
   4  -5   7      587.15      519.08     23.34 o
   5  -5   7      515.84      503.29     29.04 o
   6  -5   7      964.70      916.89     46.91 o
  -8  -4   7      676.06      620.26     36.98 o
  -7  -4   7      158.04      157.04     18.08 o
  -6  -4   7      724.53      742.38     24.30 o
  -5  -4   7     1024.52     1040.77     20.25 o
  -4  -4   7      537.85      523.84     12.17 o
  -3  -4   7      543.56      534.07     12.61 o
  -2  -4   7     1416.31     1452.76     20.62 o
  -1  -4   7     1602.78     1601.53     20.78 o
   0  -4   7     2993.81     2935.96     35.39 o
   1  -4   7     5371.63     5629.67     63.00 o
   2  -4   7     1894.17     1931.37     31.64 o
   3  -4   7      266.44      245.64     27.97 o
   4  -4   7      259.16      228.85     16.27 o
   5  -4   7      223.65      195.81     26.71 o
   6  -4   7     1033.82     1086.55     66.51 o
  -8  -3   7      408.06      403.75     46.49 o
  -7  -3   7      133.34      141.57     13.55 o
  -6  -3   7     1489.16     1521.06     35.04 o
  -5  -3   7     1563.00     1581.68     24.86 o
  -4  -3   7      234.08      219.39      8.19 o
  -3  -3   7       23.31       19.22      3.98 o
  -2  -3   7     1077.02     1059.49     20.36 o
  -1  -3   7       23.68        6.45      4.06 o
   0  -3   7     2922.46     3045.43     33.75 o
   1  -3   7     6436.42     6580.35     73.60 o
   2  -3   7     1229.28     1173.00     20.27 o
   3  -3   7      594.56      576.02     15.33 o
   4  -3   7       21.48       29.77     14.25 o
   5  -3   7       27.16       31.39     19.31 o
   6  -3   7      517.06      478.44     38.51 o
  -8  -2   7       33.54       36.27     18.19 o
  -7  -2   7     2178.85     2130.07     38.91 o
  -6  -2   7      614.49      670.01     15.62 o
  -5  -2   7     1274.82     1341.18     24.70 o
  -4  -2   7     4225.24     4398.61     52.12 o
  -3  -2   7       38.14       24.95      3.23 o
  -2  -2   7      154.77      119.17      7.08 o
  -1  -2   7     4504.42     4623.91     50.17 o
   0  -2   7     1015.27      955.36     14.24 o
   1  -2   7     3069.27     3013.87     34.77 o
   2  -2   7     4878.90     4998.82     58.16 o
   3  -2   7      388.18      384.87     14.94 o
   4  -2   7       45.77       44.33      9.25 o
   5  -2   7      204.21      184.74     16.11 o
   6  -2   7       22.89       30.84     29.57 o
  -8  -1   7       30.86        0.00     16.72 o
  -7  -1   7       24.57       30.93     10.13 o
  -6  -1   7     1523.51     1499.24     30.59 o
  -5  -1   7     1561.43     1599.73     23.00 o
  -4  -1   7     1505.66     1456.00     53.31 o
  -3  -1   7     2690.74     2624.01     56.28 o
  -2  -1   7        1.48        2.42      3.21 o
  -1  -1   7      335.24      345.22      8.31 o
   0  -1   7      578.52      583.20     10.69 o
   1  -1   7     2285.65     2362.85     49.55 o
   2  -1   7     4392.01     4439.77     51.08 o
   3  -1   7     2648.89     2739.07     40.87 o
   4  -1   7        9.86       33.21      9.32 o
   5  -1   7        0.88       14.24     12.00 o
   6  -1   7      142.23       85.84     29.98 o
  -8   0   7        0.10       13.45     23.07 o
  -7   0   7       86.36       61.75     19.05 o
  -6   0   7      678.56      652.17     13.86 o
  -5   0   7     1197.37     1222.71     26.59 o
  -4   0   7     2006.17     2063.70     37.75 o
  -3   0   7     3137.85     3127.73     73.50 o
  -2   0   7      973.49      978.37     14.86 o
  -1   0   7        1.54        1.49      3.83 o
   0   0   7     1235.26     1260.49     19.50 o
   1   0   7      417.14      374.47     11.43 o
   2   0   7     3592.74     3702.89     50.77 o
   3   0   7     2113.69     2092.32     44.35 o
   4   0   7      434.71      443.71     31.02 o
   5   0   7      199.08      171.81     13.82 o
   6   0   7        0.00       27.96     33.97 o
  -8   1   7      101.09       97.14     19.25 o
  -7   1   7      211.64      190.33     24.73 o
  -6   1   7      391.27      405.78     23.33 o
  -5   1   7      674.29      672.58     20.97 o
  -4   1   7     2484.31     2497.78    116.41 o
  -3   1   7     3569.88     3693.76     57.85 o
  -2   1   7      893.96      869.22     14.15 o
  -1   1   7       39.49       29.83      4.74 o
   0   1   7      105.86      108.30      5.92 o
   1   1   7      344.08      335.50     12.07 o
   2   1   7     2479.18     2556.39     50.68 o
   3   1   7     1878.82     1900.56     38.24 o
   4   1   7      702.86      760.14     20.75 o
   5   1   7       78.11       98.31     17.76 o
   6   1   7       39.32        0.00     39.14 o
  -8   2   7      636.58      611.72     31.16 o
  -7   2   7       22.84       30.74     10.32 o
  -6   2   7       22.08       24.19      6.47 o
  -5   2   7      287.70      282.75     13.82 o
  -4   2   7      216.45      187.24     19.05 o
  -3   2   7     4812.47     5079.53    104.52 o
  -2   2   7     4163.42     4236.19     53.22 o
  -1   2   7      391.37      384.88     19.49 o
   0   2   7      116.02      101.02      8.37 o
   1   2   7       36.93       25.45      8.21 o
   2   2   7      244.11      231.80     22.90 o
   3   2   7     2985.72     3056.54     75.73 o
   4   2   7     1069.63     1067.23     36.09 o
   5   2   7      532.66      481.35     47.80 o
   6   2   7      211.21      142.61     34.93 o
  -8   3   7      481.96      481.46     31.27 o
  -7   3   7       71.52       57.40     15.57 o
  -6   3   7      195.26      175.29      9.09 o
  -5   3   7      438.27      441.31      8.97 o
  -4   3   7      455.64      447.55     10.11 o
  -3   3   7     1795.19     1828.64     40.99 o
  -2   3   7     3539.19     3607.18     60.83 o
  -1   3   7       75.82       63.09      6.43 o
   0   3   7        0.91        0.00      7.24 o
   1   3   7       46.14       26.04      9.39 o
   2   3   7       92.24       64.86     13.28 o
   3   3   7     1062.04     1022.16     38.32 o
   4   3   7      702.78      672.13     81.71 o
   5   3   7       92.66       46.96     50.78 o
  -8   4   7      882.97      888.24     60.04 o
  -7   4   7      543.81      612.24     32.36 o
  -6   4   7        1.27        6.30      8.86 o
  -5   4   7      295.57      281.16     14.08 o
  -4   4   7        9.34        8.23      7.26 o
  -3   4   7     1794.82     1740.97     32.97 o
  -2   4   7     3715.64     3992.94     56.02 o
  -1   4   7     2245.75     2319.83     35.55 o
   0   4   7      368.04      367.04      9.23 o
   1   4   7       64.63       56.79     11.79 o
   2   4   7      276.69      201.77     17.39 o
   3   4   7      328.65      331.32     29.77 o
   4   4   7     1615.33     1483.87     75.33 o
   5   4   7      355.48      327.01     45.44 o
  -7   5   7      111.21      127.15     27.18 o
  -6   5   7       99.28      130.76     16.22 o
  -5   5   7       85.97       80.01     10.87 o
  -4   5   7      155.22      147.28     11.74 o
  -3   5   7      481.63      477.20     17.86 o
  -2   5   7     1406.06     1375.83     28.37 o
  -1   5   7      975.95     1041.97     26.31 o
   0   5   7      643.36      682.24     18.18 o
   1   5   7      413.33      402.07     22.11 o
   2   5   7        9.31        0.00     14.21 o
   3   5   7      119.90      114.08     21.87 o
   4   5   7      299.63      257.26     30.51 o
  -7   6   7      418.05      415.25     34.52 o
  -6   6   7      437.29      433.68     30.68 o
  -5   6   7      105.79      127.99     18.47 o
  -4   6   7       98.79       72.06     11.90 o
  -3   6   7        8.73        2.44     10.20 o
  -2   6   7      470.56      522.68     21.94 o
  -1   6   7     1137.39     1247.00     31.48 o
   0   6   7      722.27      722.48     23.36 o
   1   6   7      243.27      219.46     18.92 o
   2   6   7      536.10      487.40     33.80 o
   3   6   7       92.63       74.40     23.70 o
   4   6   7       63.14       68.44     51.91 o
  -6   7   7      437.20      422.53     34.65 o
  -5   7   7      119.06      101.82     31.29 o
  -4   7   7        0.41        0.00     15.96 o
  -3   7   7        7.06       21.84     23.60 o
  -2   7   7      340.21      355.97     18.81 o
  -1   7   7     1172.99     1180.55     57.33 o
   0   7   7      793.00      820.01     35.86 o
   1   7   7       60.21       61.98     20.56 o
   2   7   7        3.20        5.37     21.36 o
   3   7   7      168.16      124.27     25.75 o
  -5   8   7      570.62      550.24     41.71 o
  -4   8   7      324.42      339.42     33.64 o
  -3   8   7      206.52      202.22     27.42 o
  -2   8   7        1.09        6.35     18.87 o
  -1   8   7      328.63      322.80     46.23 o
   0   8   7      143.65      201.96     31.11 o
   1   8   7     1045.39      953.19     60.54 o
   2   8   7      252.70      308.18     45.95 o
  -4   9   7       53.65       51.01     31.03 o
  -3   9   7      242.70      238.98     41.42 o
  -2   9   7       49.15        0.00     32.86 o
  -1   9   7      397.79      332.49     38.62 o
   0   9   7      437.35      392.04     54.01 o
  -3 -12   8      673.62      635.02     41.98 o
  -2 -12   8      310.08      309.91     38.23 o
  -1 -12   8       79.15       27.90     23.10 o
   0 -12   8       46.68       51.17     23.86 o
   1 -12   8       28.27       29.14     20.53 o
   2 -12   8      399.96      350.59     28.98 o
  -4 -11   8      211.75      159.70     37.93 o
  -3 -11   8      822.44      804.92     47.28 o
  -2 -11   8      688.78      717.74     38.91 o
  -1 -11   8     1034.43      987.54     44.52 o
   0 -11   8      160.66      148.09     22.37 o
   1 -11   8      103.38       95.52     20.70 o
   2 -11   8      196.15      167.77     18.26 o
   3 -11   8      492.27      427.01     32.51 o
  -5 -10   8       87.82       91.62     25.20 o
  -4 -10   8       11.88       16.07     45.88 o
  -3 -10   8      958.81      877.31     40.77 o
  -2 -10   8     1851.12     1897.17     47.40 o
  -1 -10   8      270.99      312.62     21.96 o
   0 -10   8      175.13      192.01     18.46 o
   1 -10   8      101.22       98.43     27.00 o
   2 -10   8       40.01       39.91     11.34 o
   3 -10   8      669.40      680.47     28.47 o
   4 -10   8      997.21     1097.48     59.34 o
  -6  -9   8      403.01      468.87     53.05 o
  -5  -9   8      151.27      103.26     27.56 o
  -4  -9   8       76.93       50.33     21.76 o
  -3  -9   8       65.98       87.01     12.15 o
  -2  -9   8     1689.09     1732.81     40.44 o
  -1  -9   8     2123.31     2082.42     51.09 o
   0  -9   8     1681.66     1653.88     40.37 o
   1  -9   8      861.93      867.24     58.90 o
   2  -9   8       44.83       47.20      9.13 o
   3  -9   8       63.23       71.99     14.03 o
   4  -9   8      981.03     1055.64     42.07 o
   5  -9   8      807.19      754.84     44.22 o
  -6  -8   8      250.58      242.92     27.14 o
  -5  -8   8        5.28        4.55     14.90 o
  -4  -8   8       25.71       26.18      9.33 o
  -3  -8   8      290.12      253.55     14.35 o
  -2  -8   8      656.51      684.74     20.22 o
  -1  -8   8     1788.78     1773.35     37.95 o
   0  -8   8     2107.73     2203.54     45.27 o
   1  -8   8      381.30      372.69     18.02 o
   2  -8   8      626.02      600.08     14.82 o
   3  -8   8       18.12        3.24     28.66 o
   4  -8   8      377.12      387.02     28.40 o
   5  -8   8      889.28      966.83     46.77 o
  -7  -7   8      644.37      589.08     38.45 o
  -6  -7   8      615.36      592.23     31.45 o
  -5  -7   8      446.78      459.93     24.21 o
  -4  -7   8      327.09      301.90     14.47 o
  -3  -7   8        6.45        2.47      7.49 o
  -2  -7   8       91.31       94.65      9.80 o
  -1  -7   8     2518.21     2552.50     40.56 o
   0  -7   8     2668.01     2755.86     45.17 o
   1  -7   8      178.38      161.57      9.41 o
   2  -7   8     3348.60     3462.11     48.41 o
   3  -7   8      626.47      622.81     17.38 o
   4  -7   8        5.82        9.54     16.19 o
   5  -7   8      342.49      358.46     44.83 o
  -7  -6   8      349.92      292.13     30.85 o
  -6  -6   8     1681.76     1761.73     47.64 o
  -5  -6   8     2975.97     3125.47     46.58 o
  -4  -6   8     1047.90      964.18     23.84 o
  -3  -6   8      666.24      617.29     14.35 o
  -2  -6   8        6.24        3.99      6.48 o
  -1  -6   8     4592.26     4689.84     64.75 o
   0  -6   8     2820.36     2954.57     45.29 o
   1  -6   8     2963.46     3115.06     40.36 o
   2  -6   8       13.22        4.72      6.82 o
   3  -6   8      645.76      642.73     23.85 o
   4  -6   8       80.34       45.14     18.48 o
   5  -6   8      725.98      713.07     53.83 o
   6  -6   8      245.02      277.28     35.47 o
  -8  -5   8        0.64        3.74     27.17 o
  -7  -5   8      108.75      108.04     19.59 o
  -6  -5   8     1064.47     1078.59     20.39 o
  -5  -5   8      138.25      159.06      8.60 o
  -4  -5   8     2852.39     3011.64     50.25 o
  -3  -5   8     2950.39     3090.38     40.48 o
  -2  -5   8      220.46      181.23      9.06 o
  -1  -5   8       82.71       74.04      4.89 o
   0  -5   8     3541.11     3533.40     42.84 o
   1  -5   8     2428.97     2431.54     36.96 o
   2  -5   8     1166.09     1231.73     33.21 o
   3  -5   8     6436.68     6772.73    124.00 o
   4  -5   8      542.15      514.27     54.36 o
   5  -5   8      185.65      149.86     27.09 o
   6  -5   8      364.83      351.61     45.62 o
  -8  -4   8        0.82        0.00     20.76 o
  -7  -4   8      770.06      728.46     36.58 o
  -6  -4   8      953.19      976.51     22.63 o
  -5  -4   8      583.85      587.96     14.83 o
  -4  -4   8     2705.50     2765.97     37.74 o
  -3  -4   8        3.96        0.00      4.80 o
  -2  -4   8      301.99      311.05      9.11 o
  -1  -4   8       24.26       28.11      5.35 o
   0  -4   8     1014.36     1052.01     16.53 o
   1  -4   8     1387.00     1349.27     21.94 o
   2  -4   8     2386.89     2472.75     37.91 o
   3  -4   8      413.44      414.05     18.02 o
   4  -4   8      913.19      881.89     42.30 o
   5  -4   8      228.19      202.78     27.38 o
   6  -4   8      111.88       89.81     33.56 o
  -8  -3   8      101.00       90.27     27.09 o
  -7  -3   8       13.26       29.52     10.92 o
  -6  -3   8      341.55      338.29     16.26 o
  -5  -3   8     1370.43     1456.43     27.34 o
  -4  -3   8     1749.59     1782.81     37.84 o
  -3  -3   8     2805.92     2932.56     34.55 o
  -2  -3   8     2385.06     2385.17     29.22 o
  -1  -3   8        3.63        3.98      4.70 o
   0  -3   8      244.96      191.52      7.34 o
   1  -3   8      904.14      878.13     18.19 o
   2  -3   8     2068.30     2173.11     32.65 o
   3  -3   8     1585.36     1632.11     30.46 o
   4  -3   8     1618.36     1687.02     51.41 o
   5  -3   8      729.42      633.57     33.19 o
   6  -3   8        0.23        0.00     69.56 o
  -8  -2   8      138.06      125.35     24.20 o
  -7  -2   8       18.20       22.20     15.29 o
  -6  -2   8      216.34      193.17     13.63 o
  -5  -2   8     1349.24     1338.38     21.39 o
  -4  -2   8     1629.27     1629.95     32.07 o
  -3  -2   8     3280.48     3351.78     38.77 o
  -2  -2   8     2077.98     2124.60     26.67 o
  -1  -2   8      824.67      724.90     14.07 o
   0  -2   8      101.65       90.90     14.16 o
   1  -2   8     1541.76     1561.80     21.17 o
   2  -2   8     1039.83     1058.99     19.14 o
   3  -2   8     1295.63     1353.51     28.23 o
   4  -2   8     1621.11     1776.08     38.80 o
   5  -2   8      621.83      639.75     57.24 o
   6  -2   8       11.68       15.70     24.95 o
  -8  -1   8      133.09      168.03     19.06 o
  -7  -1   8      327.18      305.74     26.65 o
  -6  -1   8       70.47       44.51     40.20 o
  -5  -1   8      466.51      442.49     16.12 o
  -4  -1   8     1129.89     1151.76     24.50 o
  -3  -1   8     1406.27     1418.12     25.43 o
  -2  -1   8     2064.29     2026.94     58.73 o
  -1  -1   8     2541.45     2536.38     31.24 o
   0  -1   8     2236.53     2285.23     30.29 o
   1  -1   8      147.00      137.03      6.85 o
   2  -1   8      798.10      762.93     14.45 o
   3  -1   8      264.11      284.28     11.63 o
   4  -1   8     2147.03     2331.39     51.72 o
   5  -1   8      921.89      855.84     46.40 o
   6  -1   8      510.30      415.94     39.73 o
  -8   0   8      573.55      579.92     27.06 o
  -7   0   8      822.51      796.67     40.20 o
  -6   0   8       60.99       20.80     11.36 o
  -5   0   8      267.29      225.65     13.28 o
  -4   0   8     1032.99     1008.34     24.64 o
  -3   0   8     1553.63     1562.77     39.76 o
  -2   0   8     2083.30     2136.90     48.15 o
  -1   0   8     4546.36     4797.91     64.50 o
   0   0   8        3.73        3.48      5.33 o
   1   0   8       52.31       39.39      7.44 o
   2   0   8      363.87      362.07     13.41 o
   3   0   8      631.52      643.68     18.96 o
   4   0   8      475.85      524.26     24.03 o
   5   0   8     1209.43     1277.53     58.21 o
   6   0   8      177.85      194.65     31.78 o
  -8   1   8       75.40      105.57     27.97 o
  -7   1   8      371.44      365.13     24.30 o
  -6   1   8     1995.23     1968.09     49.64 o
  -5   1   8       38.98       36.53     10.49 o
  -4   1   8      437.06      421.40     15.33 o
  -3   1   8      924.57      939.06     22.87 o
  -2   1   8      770.00      790.17     14.40 o
  -1   1   8     2834.50     2844.05     37.94 o
   0   1   8     4628.58     4719.43     59.09 o
   1   1   8       37.87       41.99     11.62 o
   2   1   8        4.74        7.44     16.52 o
   3   1   8       33.91       40.44     19.69 o
   4   1   8      475.27      482.23     28.85 o
   5   1   8      896.66      857.85     43.26 o
  -8   2   8      421.32      402.36     37.93 o
  -7   2   8      413.09      390.82     24.64 o
  -6   2   8      944.18      947.51     32.16 o
  -5   2   8      431.62      446.67     20.21 o
  -4   2   8      642.32      587.95     20.97 o
  -3   2   8      577.26      557.12     10.96 o
  -2   2   8       94.96       82.91      6.54 o
  -1   2   8     2586.28     2675.66     50.08 o
   0   2   8     4070.43     4190.25     62.22 o
   1   2   8      252.66      248.33     12.19 o
   2   2   8        0.23        0.79     14.10 o
   3   2   8       18.34        7.82     20.62 o
   4   2   8        2.78       15.04     22.03 o
   5   2   8      469.42      432.24     46.55 o
  -8   3   8      207.53      137.56     34.08 o
  -7   3   8      489.73      474.89     36.18 o
  -6   3   8     1051.09     1078.95     54.53 o
  -5   3   8      626.67      639.13     23.98 o
  -4   3   8      171.06      160.09      5.75 o
  -3   3   8        7.01        2.42      5.31 o
  -2   3   8      557.06      567.80     13.96 o
  -1   3   8     1839.47     1892.93     28.70 o
   0   3   8     1374.35     1439.72     29.49 o
   1   3   8     1538.88     1606.61     34.65 o
   2   3   8       84.07       70.00     16.76 o
   3   3   8       29.00       11.45     18.54 o
   4   3   8        2.53        7.64     20.82 o
   5   3   8      262.76      226.86     39.82 o
  -7   4   8      265.05      260.61     36.18 o
  -6   4   8     1985.95     2062.07     43.80 o
  -5   4   8      254.11      245.62     13.81 o
  -4   4   8      186.00      193.64     11.76 o
  -3   4   8      326.91      310.80     12.07 o
  -2   4   8      231.47      221.46     10.50 o
  -1   4   8      285.11      270.61     15.82 o
   0   4   8     3076.77     3138.03     52.71 o
   1   4   8      822.40      877.70     26.47 o
   2   4   8      275.77      268.54     27.09 o
   3   4   8      672.72      636.48     45.36 o
   4   4   8       31.33       26.89     35.66 o
  -7   5   8      432.68      401.66     45.27 o
  -6   5   8      143.02      171.53     20.30 o
  -5   5   8     1153.92     1180.27     36.81 o
  -4   5   8      474.49      457.43     16.74 o
  -3   5   8      186.49      159.34     10.89 o
  -2   5   8       32.72       16.56      9.02 o
  -1   5   8       51.27       44.10      8.93 o
   0   5   8      471.62      513.49     41.51 o
   1   5   8     1049.79     1090.33     36.30 o
   2   5   8      522.37      468.95     29.23 o
   3   5   8       25.49       20.91     23.09 o
   4   5   8       32.95       12.89     27.35 o
  -6   6   8      163.12      176.17     37.67 o
  -5   6   8      899.06      891.37     42.51 o
  -4   6   8     1038.32     1052.56     43.81 o
  -3   6   8      112.46       95.90     11.36 o
  -2   6   8       42.57       37.23     10.83 o
  -1   6   8       59.71       64.07     15.67 o
   0   6   8      220.77      230.71     17.20 o
   1   6   8      738.23      736.46     35.18 o
   2   6   8      490.00      448.96     32.85 o
   3   6   8       65.66       36.92     30.04 o
  -6   7   8       45.70       75.87     66.42 o
  -5   7   8      776.13      757.91     62.84 o
  -4   7   8      718.56      723.56     41.24 o
  -3   7   8      284.36      270.50     34.16 o
  -2   7   8        3.32        2.56     29.10 o
  -1   7   8      110.70       97.66     24.38 o
   0   7   8        1.74       23.45     21.59 o
   1   7   8     1001.86      889.39     47.34 o
   2   7   8      402.09      412.06     35.16 o
  -5   8   8       88.66       80.77     30.22 o
  -4   8   8     1017.06     1019.98     54.36 o
  -3   8   8      287.68      297.31     37.66 o
  -2   8   8       14.32        3.28     24.30 o
  -1   8   8      149.54      121.40     29.16 o
   0   8   8      244.96      169.55     28.19 o
   1   8   8      222.53      174.52     36.26 o
  -2 -12   9      247.32      229.87     27.54 o
  -1 -12   9      863.67      870.23     93.95 o
   0 -12   9      763.10      771.57     57.24 o
   1 -12   9      584.34      545.28     37.50 o
   2 -12   9       61.34       45.46     28.37 o
  -4 -11   9       17.64        0.00     26.37 o
  -3 -11   9       34.14       25.04     37.58 o
  -2 -11   9      113.00      128.05     22.89 o
  -1 -11   9      913.39      879.10     42.47 o
   0 -11   9     1313.99     1356.22     59.40 o
   1 -11   9      501.17      515.30     29.94 o
   2 -11   9      108.34      102.17     24.64 o
   3 -11   9        7.15        0.00     29.39 o
  -5 -10   9      308.84      282.88     49.20 o
  -4 -10   9      252.69      194.62     54.18 o
  -3 -10   9        9.48       15.92     18.88 o
  -2 -10   9      555.03      500.70     22.42 o
  -1 -10   9      100.67       96.94     14.99 o
   0 -10   9     1272.35     1355.57     48.70 o
   1 -10   9     1401.86     1400.57     45.59 o
   2 -10   9      663.23      630.75     30.63 o
   3 -10   9      138.43      141.86     22.67 o
   4 -10   9        6.56        0.00     30.43 o
  -6  -9   9      277.94      293.17     49.55 o
  -5  -9   9      662.01      633.95     41.57 o
  -4  -9   9      670.74      651.90     40.52 o
  -3  -9   9       96.04       92.28     14.21 o
  -2  -9   9        8.81        0.06     10.86 o
  -1  -9   9      385.41      373.13     23.77 o
   0  -9   9      954.48      929.36     30.84 o
   1  -9   9     1557.38     1582.85     42.75 o
   2  -9   9     2702.21     2787.83     56.82 o
   3  -9   9      102.32       97.28     17.61 o
   4  -9   9       48.07       30.81     38.28 o
  -6  -8   9      213.27      200.10     30.99 o
  -5  -8   9      829.12      860.55     35.92 o
  -4  -8   9      413.00      427.45     25.52 o
  -3  -8   9      887.57      909.41     25.84 o
  -2  -8   9       14.95        7.40     10.11 o
  -1  -8   9      277.54      271.17     19.31 o
   0  -8   9       28.33       25.98     11.49 o
   1  -8   9     1182.80     1216.98     35.98 o
   2  -8   9     1740.99     1869.58     38.64 o
   3  -8   9      796.28      795.70     33.13 o
   4  -8   9      202.96      169.90     28.64 o
   5  -8   9       23.52       62.87     28.11 o
  -7  -7   9        0.37       31.22     26.39 o
  -6  -7   9      188.38      189.27     23.92 o
  -5  -7   9      963.40     1012.32     29.39 o
  -4  -7   9     2783.92     2970.44     69.56 o
  -3  -7   9      982.04     1002.71     25.55 o
  -2  -7   9        9.44        5.37      8.08 o
  -1  -7   9      264.32      264.57     12.86 o
   0  -7   9      107.68       68.53     12.24 o
   1  -7   9     2623.02     2773.28     52.87 o
   2  -7   9     2116.15     2231.20     40.47 o
   3  -7   9      821.44      851.36     46.14 o
   4  -7   9      298.82      296.46     32.27 o
   5  -7   9      228.21      216.57     32.69 o
  -7  -6   9        0.00        0.00     18.48 o
  -6  -6   9       29.98       36.48     16.85 o
  -5  -6   9     1052.79     1076.65     23.84 o
  -4  -6   9     1919.16     1998.36     35.27 o
  -3  -6   9      712.23      742.45     16.45 o
  -2  -6   9     1044.31     1055.72     23.26 o
  -1  -6   9      814.46      801.45     18.04 o
   0  -6   9        3.77        1.99      5.31 o
   1  -6   9      973.53      938.57     20.12 o
   2  -6   9     2428.74     2475.31     46.22 o
   3  -6   9     1553.85     1560.51     56.37 o
   4  -6   9      295.48      283.97     23.47 o
   5  -6   9      688.76      709.26     42.27 o
  -7  -5   9      109.82       91.20     44.75 o
  -6  -5   9        0.24        7.18     12.76 o
  -5  -5   9      444.11      422.14     14.90 o
  -4  -5   9      570.87      553.90     14.49 o
  -3  -5   9     2036.88     2075.47     29.26 o
  -2  -5   9     1872.32     1914.80     26.26 o
  -1  -5   9     1054.45     1063.11     16.83 o
   0  -5   9      495.46      475.05     11.71 o
   1  -5   9      170.23      175.01     10.68 o
   2  -5   9       17.89        9.38     13.46 o
   3  -5   9     2718.00     2806.19     63.15 o
   4  -5   9     1644.57     1691.85     46.78 o
   5  -5   9      728.64      701.85     48.84 o
  -8  -4   9      321.89      310.89     30.32 o
  -7  -4   9       37.98        9.02     21.32 o
  -6  -4   9       47.10       35.37      8.79 o
  -5  -4   9       59.50       60.52     16.87 o
  -4  -4   9     5597.66     5853.36     69.92 o
  -3  -4   9      484.95      507.42     12.23 o
  -2  -4   9     1146.94     1147.95     19.07 o
  -1  -4   9      954.73      955.73     30.67 o
   0  -4   9      862.51      855.64     15.60 o
   1  -4   9        1.24        0.00      7.95 o
   2  -4   9     2594.88     2695.79     42.73 o
   3  -4   9       59.84       60.13     15.99 o
   4  -4   9      535.75      532.54     26.81 o
   5  -4   9      551.01      548.60     37.91 o
  -8  -3   9      646.79      647.00     38.00 o
  -7  -3   9      432.77      417.75     22.52 o
  -6  -3   9       40.61       33.64      6.91 o
  -5  -3   9      270.56      251.06     14.07 o
  -4  -3   9        2.07        2.48      4.89 o
  -3  -3   9     4231.83     4297.44     53.46 o
  -2  -3   9     4029.51     4144.86     49.90 o
  -1  -3   9     2184.67     2250.09     29.44 o
   0  -3   9     1364.17     1379.31     26.04 o
   1  -3   9     1117.96     1116.17     22.32 o
   2  -3   9      103.14      108.26     10.77 o
   3  -3   9      870.43      871.99     26.70 o
   4  -3   9     1241.55     1285.66     36.19 o
   5  -3   9      587.07      548.57     39.92 o
  -8  -2   9      244.70      217.34     41.24 o
  -7  -2   9      341.76      350.73     31.22 o
  -6  -2   9      338.45      336.37     18.63 o
  -5  -2   9        4.01        6.38     12.85 o
  -4  -2   9      160.52      142.95     10.58 o
  -3  -2   9     1641.61     1743.52     22.29 o
  -2  -2   9     1767.82     1763.26     25.43 o
  -1  -2   9     1184.24     1163.49     19.21 o
   0  -2   9     1829.98     1856.31     27.75 o
   1  -2   9     1344.13     1354.37     20.51 o
   2  -2   9      361.93      341.41     11.92 o
   3  -2   9      758.46      747.77     18.26 o
   4  -2   9      448.14      452.65     23.48 o
   5  -2   9      178.12      139.62     29.74 o
  -8  -1   9      684.48      722.74     42.65 o
  -7  -1   9      669.78      662.48     29.39 o
  -6  -1   9      467.83      482.23     22.87 o
  -5  -1   9      448.30      432.83     22.11 o
  -4  -1   9        8.47        0.00     13.28 o
  -3  -1   9      303.48      278.79     17.57 o
  -2  -1   9     1913.56     1960.83     27.99 o
  -1  -1   9     1382.94     1433.31     22.50 o
   0  -1   9     1294.20     1360.53     21.50 o
   1  -1   9     1803.58     1857.24     34.17 o
   2  -1   9      657.66      652.67     19.49 o
   3  -1   9        4.35        5.58      8.24 o
   4  -1   9      471.67      460.11     26.13 o
   5  -1   9      175.47      167.35     45.09 o
  -8   0   9      410.39      349.22     35.48 o
  -7   0   9     1809.11     1755.20     54.88 o
  -6   0   9      132.22      148.57     17.48 o
  -5   0   9      548.93      517.19     22.72 o
  -4   0   9     1331.75     1342.53     31.29 o
  -3   0   9       31.53       28.85      8.56 o
  -2   0   9     1135.43     1103.27     20.28 o
  -1   0   9     3908.30     4084.50     51.83 o
   0   0   9      172.31      144.52      8.18 o
   1   0   9     1324.80     1346.62     27.35 o
   2   0   9     2484.42     2580.66     50.82 o
   3   0   9        5.16        8.05      8.81 o
   4   0   9       90.47       58.19     24.30 o
   5   0   9      163.24      160.78     55.23 o
  -8   1   9      383.00      306.92     35.66 o
  -7   1   9       71.06       61.70     24.12 o
  -6   1   9     1147.56     1190.99     41.60 o
  -5   1   9      867.30      882.49     31.64 o
  -4   1   9      689.27      682.55     20.31 o
  -3   1   9      960.22      940.98     23.46 o
  -2   1   9     1552.44     1585.34     23.84 o
  -1   1   9      745.15      722.75     21.59 o
   0   1   9      122.84      126.54      9.55 o
   1   1   9     2721.98     2800.86     45.85 o
   2   1   9     1818.41     1880.81     46.04 o
   3   1   9      269.20      269.88     19.66 o
   4   1   9        4.50        6.66     21.41 o
   5   1   9      150.58      142.50     51.65 o
  -8   2   9       32.07       23.42     27.27 o
  -7   2   9      298.22      276.86     31.11 o
  -6   2   9      717.48      728.68     29.89 o
  -5   2   9      181.42      188.35     21.67 o
  -4   2   9     1769.37     1834.29     53.22 o
  -3   2   9      558.21      583.52     11.91 o
  -2   2   9      123.14      103.34      7.66 o
  -1   2   9        5.07        3.03      6.85 o
   0   2   9     1411.18     1494.77     29.97 o
   1   2   9      324.08      339.50     17.85 o
   2   2   9     1317.84     1377.08     40.47 o
   3   2   9      835.13      797.82     40.39 o
   4   2   9        0.37        0.00     23.04 o
  -7   3   9      512.56      492.20     39.15 o
  -6   3   9       65.17       71.31     22.55 o
  -5   3   9     1216.81     1235.53     43.26 o
  -4   3   9     1844.23     1832.13     49.48 o
  -3   3   9      452.21      447.72     15.73 o
  -2   3   9      142.26      132.79     12.85 o
  -1   3   9      110.25       94.14      7.41 o
   0   3   9      317.39      310.20     15.79 o
   1   3   9      432.87      451.39     21.73 o
   2   3   9     1460.12     1475.16     49.03 o
   3   3   9      697.80      681.44     39.01 o
   4   3   9      120.29      121.07     34.67 o
  -7   4   9        5.73       30.41     30.76 o
  -6   4   9      100.98      119.08     78.92 o
  -5   4   9      564.31      526.11     40.70 o
  -4   4   9      126.78      152.54     12.58 o
  -3   4   9     1341.18     1375.34     26.59 o
  -2   4   9      675.32      694.16     17.22 o
  -1   4   9        2.88        0.50      6.76 o
   0   4   9        0.73        8.63     11.14 o
   1   4   9      175.25      157.13     15.77 o
   2   4   9      178.51      205.15     29.02 o
   3   4   9      829.25      767.03     57.61 o
  -6   5   9      399.97      368.97     42.12 o
  -5   5   9      331.02      350.81     23.42 o
  -4   5   9      582.26      588.62     27.49 o
  -3   5   9      695.83      706.84     23.53 o
  -2   5   9     1051.89     1069.39     33.12 o
  -1   5   9        4.14        5.60      8.14 o
   0   5   9      221.69      184.57     19.61 o
   1   5   9        9.51        0.00     15.91 o
   2   5   9      150.90      156.56     26.78 o
   3   5   9      667.59      554.31     41.44 o
  -6   6   9        2.17        0.00     29.93 o
  -5   6   9       69.74       71.69     20.45 o
  -4   6   9       35.00       51.68     18.78 o
  -3   6   9      336.99      361.41     32.87 o
  -2   6   9     1596.03     1616.53     61.15 o
  -1   6   9      433.62      426.20     26.96 o
   0   6   9        4.07        4.23     18.70 o
   1   6   9       40.62       42.53     19.86 o
   2   6   9       17.60        0.90     29.62 o
  -5   7   9       42.51       15.54     40.29 o
  -4   7   9      109.79       87.75     25.92 o
  -3   7   9      334.61      378.41     37.71 o
  -2   7   9      525.00      593.61     42.74 o
  -1   7   9      338.04      349.85     37.92 o
   0   7   9       51.27       39.50     22.26 o
   1   7   9        4.23        0.00     42.21 o
  -3   8   9       41.39        5.76     31.96 o
  -2   8   9      295.59      323.17     37.64 o
  -1   8   9      544.19      589.25     55.59 o
  -2 -12  10        0.40        0.00     28.81 o
  -1 -12  10       40.57       38.40     30.94 o
   0 -12  10      355.93      319.32     31.49 o
  -3 -11  10      400.82      351.65     32.55 o
  -2 -11  10      182.77      148.35     25.19 o
  -1 -11  10       19.70       36.30     19.42 o
   0 -11  10      287.56      308.35     30.09 o
   1 -11  10      222.56      170.06     29.91 o
   2 -11  10      741.86      742.17     40.59 o
  -4 -10  10      446.28      419.60     34.88 o
  -3 -10  10      810.23      805.00     42.03 o
  -2 -10  10      298.50      314.98     21.83 o
  -1 -10  10       39.33       21.36     18.64 o
   0 -10  10       72.18       15.76     20.71 o
   1 -10  10      799.86      765.33     36.31 o
   2 -10  10      518.79      531.19     38.19 o
   3 -10  10      817.22      818.50     58.29 o
  -5  -9  10       37.66       28.78     29.45 o
  -4  -9  10      464.51      458.80     58.03 o
  -3  -9  10      966.71      990.21     37.01 o
  -2  -9  10      633.63      665.95     25.26 o
  -1  -9  10     1247.78     1172.73     33.40 o
   0  -9  10      125.91       94.38     17.47 o
   1  -9  10       58.10       78.94     17.38 o
   2  -9  10      138.12      130.25     21.63 o
   3  -9  10     1181.69     1208.43     54.31 o
   4  -9  10      618.37      641.96     56.85 o
  -6  -8  10        6.90        0.31     48.85 o
  -5  -8  10      398.52      417.30     39.82 o
  -4  -8  10      216.10      219.89     19.28 o
  -3  -8  10     1194.52     1193.78     32.87 o
  -2  -8  10     3772.84     3802.09     75.51 o
  -1  -8  10       41.23       68.84     12.94 o
   0  -8  10       42.12       26.42     12.06 o
   1  -8  10       24.58       30.76      8.18 o
   2  -8  10      113.69       89.91     19.02 o
   3  -8  10     1527.52     1626.99     54.81 o
   4  -8  10     1108.36     1135.03     63.18 o
  -6  -7  10      120.02       99.29     21.69 o
  -5  -7  10       25.63        9.57     11.05 o
  -4  -7  10       89.58      104.53     10.03 o
  -3  -7  10      510.68      520.99     18.26 o
  -2  -7  10     2880.99     2974.15     51.22 o
  -1  -7  10     1361.71     1362.35     28.47 o
   0  -7  10      977.36      930.92     26.13 o
   1  -7  10      122.12      104.94     15.29 o
   2  -7  10       28.56       23.30     10.31 o
   3  -7  10      426.98      463.42     31.99 o
   4  -7  10     1575.20     1747.17     75.33 o
  -7  -6  10      525.35      542.92     49.81 o
  -6  -6  10        5.58        0.00     15.91 o
  -5  -6  10        0.79        0.00     10.08 o
  -4  -6  10       57.79       52.55      7.99 o
  -3  -6  10     1173.43     1165.58     23.39 o
  -2  -6  10     1272.26     1347.18     34.52 o
  -1  -6  10     2393.14     2466.70     44.40 o
   0  -6  10      745.44      761.45     16.72 o
   1  -6  10       76.62       71.79     12.37 o
   2  -6  10      366.97      333.50     21.81 o
   3  -6  10      295.65      272.94     21.69 o
   4  -6  10      963.30      986.74     50.79 o
   5  -6  10      874.22      953.55    113.87 o
  -7  -5  10      412.94      391.47     29.76 o
  -6  -5  10      536.60      570.11     26.24 o
  -5  -5  10      110.22      113.72     10.32 o
  -4  -5  10        0.16        0.58      7.40 o
  -3  -5  10       75.67       73.36     10.05 o
  -2  -5  10     1268.02     1327.84     21.46 o
  -1  -5  10     1899.77     1935.74     29.61 o
   0  -5  10     1435.99     1406.74     24.09 o
   1  -5  10      397.75      418.47     17.55 o
   2  -5  10      669.85      669.76     25.32 o
   3  -5  10       30.50        7.17     16.17 o
   4  -5  10      149.78      130.83     26.06 o
   5  -5  10      551.55      523.42     41.03 o
  -7  -4  10      842.00      821.15     36.19 o
  -6  -4  10     1299.91     1331.34     34.85 o
  -5  -4  10     1332.25     1348.38     43.70 o
  -4  -4  10      525.11      477.89     13.61 o
  -3  -4  10       15.45       19.89      6.48 o
  -2  -4  10      639.43      620.86     14.68 o
  -1  -4  10     3644.95     3789.27     49.21 o
   0  -4  10     3012.16     3216.52     42.47 o
   1  -4  10     1598.80     1662.01     31.80 o
   2  -4  10       37.12       21.37     11.04 o
   3  -4  10       79.38       72.83     15.75 o
   4  -4  10      160.11      159.58     28.83 o
   5  -4  10      650.24      656.23     48.17 o
  -7  -3  10      179.83      168.70     28.14 o
  -6  -3  10      561.19      591.71     26.92 o
  -5  -3  10      281.94      290.67     18.58 o
  -4  -3  10     1252.84     1292.14     28.66 o
  -3  -3  10      336.23      355.89     10.70 o
  -2  -3  10        3.35        7.57      5.84 o
  -1  -3  10      605.36      595.18     13.60 o
   0  -3  10     3450.61     3482.10     57.15 o
   1  -3  10     1519.80     1520.44     28.66 o
   2  -3  10      491.49      520.66     50.08 o
   3  -3  10     2192.98     2182.04     51.26 o
   4  -3  10       34.37       17.03     22.50 o
   5  -3  10      325.62      311.50     37.60 o
  -8  -2  10      113.41       97.16     28.60 o
  -7  -2  10      595.64      549.57     32.77 o
  -6  -2  10      901.05      969.21     80.05 o
  -5  -2  10     1367.48     1352.66     35.23 o
  -4  -2  10     1099.56     1119.48     26.33 o
  -3  -2  10      604.34      573.67     13.81 o
  -2  -2  10       46.63       49.32      6.77 o
  -1  -2  10      282.58      266.68      9.63 o
   0  -2  10     1457.29     1564.46     25.87 o
   1  -2  10     2356.35     2496.27     36.16 o
   2  -2  10     1185.77     1268.12     27.27 o
   3  -2  10       45.75       31.08     12.54 o
   4  -2  10      590.73      570.40     39.90 o
   5  -2  10        5.01        0.00     24.73 o
  -8  -1  10        0.04        3.85     24.12 o
  -7  -1  10       62.24       35.13     20.28 o
  -6  -1  10     1036.39     1050.81     39.33 o
  -5  -1  10     1125.76     1140.65     35.83 o
  -4  -1  10      378.00      426.59     18.02 o
  -3  -1  10     1442.93     1488.44     34.15 o
  -2  -1  10      323.96      312.67      9.43 o
  -1  -1  10       85.48       79.31     13.72 o
   0  -1  10      967.88      985.71     19.23 o
   1  -1  10     1769.22     1811.00     32.35 o
   2  -1  10      398.28      432.85     15.89 o
   3  -1  10      603.03      594.08     22.76 o
   4  -1  10      997.84      977.71     50.38 o
   5  -1  10        9.08        8.38     28.02 o
  -8   0  10       48.60        0.00     26.74 o
  -7   0  10        0.32        0.00     15.56 o
  -6   0  10      856.75      803.14     35.13 o
  -5   0  10     1281.64     1347.08     42.82 o
  -4   0  10      953.63      949.79     32.51 o
  -3   0  10     1167.39     1190.56     27.97 o
  -2   0  10      544.18      527.89     13.02 o
  -1   0  10      370.15      343.59     11.45 o
   0   0  10     1664.35     1684.65     27.67 o
   1   0  10     1369.92     1324.92     31.49 o
   2   0  10      257.64      266.71     19.49 o
   3   0  10     1369.90     1430.86     42.12 o
   4   0  10      361.01      307.64     33.87 o
  -7   1  10        1.63        0.00     27.79 o
  -6   1  10       16.42       15.91     16.26 o
  -5   1  10      858.06      914.83     33.21 o
  -4   1  10      784.78      865.21     28.66 o
  -3   1  10      154.30      154.57     14.20 o
  -2   1  10     1918.96     1969.81     32.43 o
  -1   1  10      228.10      225.21     10.18 o
   0   1  10        0.05        0.92      8.64 o
   1   1  10      136.69      150.81     14.65 o
   2   1  10      917.59      913.48     56.19 o
   3   1  10      142.81      137.06     19.28 o
   4   1  10      828.80      832.77     48.60 o
  -7   2  10      324.87      283.68     33.73 o
  -6   2  10      393.57      338.91     33.03 o
  -5   2  10      534.19      544.69     48.50 o
  -4   2  10      271.67      280.47     17.97 o
  -3   2  10     1745.35     1788.58     28.94 o
  -2   2  10     1098.41     1143.28     23.05 o
  -1   2  10      748.50      763.25     22.11 o
   0   2  10       42.62       28.26     17.83 o
   1   2  10       69.43       57.09     26.48 o
   2   2  10      313.71      294.22     22.22 o
   3   2  10      519.34      544.05     32.69 o
   4   2  10      328.68      306.23     41.95 o
  -7   3  10       34.41       53.48     35.48 o
  -6   3  10      380.56      327.20     34.43 o
  -5   3  10      180.09      184.25     16.78 o
  -4   3  10      656.41      672.44     27.96 o
  -3   3  10      661.47      682.27     19.42 o
  -2   3  10      398.06      399.55     24.82 o
  -1   3  10      699.82      703.32     17.12 o
   0   3  10      579.27      562.50     26.13 o
   1   3  10       11.50        6.77     15.22 o
   2   3  10       98.73       87.67     18.53 o
   3   3  10      201.95      170.43     27.16 o
  -6   4  10      318.73      282.88     29.60 o
  -5   4  10        2.97        0.00     20.69 o
  -4   4  10      499.80      505.67     16.05 o
  -3   4  10      430.76      426.13     15.08 o
  -2   4  10      327.49      312.32     13.98 o
  -1   4  10      591.89      625.01     22.89 o
   0   4  10     1221.03     1250.36     38.55 o
   1   4  10        4.99        6.00     14.17 o
   2   4  10      117.28      103.55     28.20 o
   3   4  10       59.30       57.29     28.07 o
  -6   5  10       66.75       54.32     33.12 o
  -5   5  10      141.99       85.73     32.09 o
  -4   5  10      142.04      140.57     18.10 o
  -3   5  10      390.15      353.18     28.66 o
  -2   5  10      312.43      308.24     23.33 o
  -1   5  10      378.21      361.33     23.40 o
   0   5  10      464.80      466.89     35.66 o
   1   5  10      286.86      284.21     47.80 o
   2   5  10        5.72        7.66     20.57 o
  -5   6  10      215.73      211.08     42.79 o
  -4   6  10        3.64       12.55     18.75 o
  -3   6  10       15.20       28.15     18.31 o
  -2   6  10       86.40      126.02     27.54 o
  -1   6  10      133.14      117.89     29.94 o
   0   6  10     1045.57     1136.73     93.16 o
   1   6  10      297.69      260.72     48.15 o
  -3   7  10      350.98      306.34     37.62 o
  -2   7  10        2.36        0.00     23.17 o
  -1   7  10       71.67       64.44     54.10 o
  -3 -11  11      757.62      785.08     51.64 o
  -2 -11  11      418.18      370.38     33.87 o
  -1 -11  11      493.39      464.08     32.49 o
   0 -11  11      124.50       85.88     33.82 o
   1 -11  11       18.56       32.38     29.39 o
  -4 -10  11      128.94       91.64     29.35 o
  -3 -10  11      423.59      416.10     34.08 o
  -2 -10  11      577.81      599.35     36.18 o
  -1 -10  11      695.48      695.64     33.59 o
   0 -10  11      621.22      646.85     39.58 o
   1 -10  11      517.21      440.56     30.96 o
   2 -10  11      141.63      119.76     27.80 o
  -5  -9  11        0.59        0.00     27.53 o
  -4  -9  11       21.76        0.00     25.22 o
  -3  -9  11      344.54      310.68     24.25 o
  -2  -9  11      433.98      438.89     25.71 o
  -1  -9  11      822.99      825.78     31.87 o
   0  -9  11     2457.73     2530.16     62.95 o
   1  -9  11      164.92      139.24     22.67 o
   2  -9  11       24.71        6.31     22.02 o
   3  -9  11        5.75       10.25     27.30 o
  -6  -8  11      215.09      198.06     30.49 o
  -5  -8  11      311.77      282.45     33.09 o
  -4  -8  11        1.71        8.93     21.24 o
  -3  -8  11      225.32      222.51     22.03 o
  -2  -8  11      566.43      512.30     23.32 o
  -1  -8  11      532.69      514.32     33.73 o
   0  -8  11     1785.93     1789.24     45.85 o
   1  -8  11      788.44      800.73     30.61 o
   2  -8  11      144.02      125.16     19.40 o
   3  -8  11       14.89        0.00     35.53 o
  -6  -7  11      474.29      452.02     45.44 o
  -5  -7  11      463.40      461.09     26.25 o
  -4  -7  11      286.29      278.04     24.56 o
  -3  -7  11        4.24        5.19     10.80 o
  -2  -7  11      141.39      138.58     23.68 o
  -1  -7  11      779.86      854.93     28.40 o
   0  -7  11     1617.79     1671.31     36.73 o
   1  -7  11     1794.06     1854.53     85.30 o
   2  -7  11     1185.69     1136.91     48.90 o
   3  -7  11        2.90       35.33     31.20 o
   4  -7  11        1.95       34.16     27.13 o
  -6  -6  11      274.76      253.11     22.31 o
  -5  -6  11      631.86      653.10     26.32 o
  -4  -6  11      143.34      153.26     15.21 o
  -3  -6  11      114.77      108.01     11.12 o
  -2  -6  11      231.69      237.52     10.38 o
  -1  -6  11      989.18      932.66     18.66 o
   0  -6  11      545.86      596.67     20.10 o
   1  -6  11      697.33      671.23     25.50 o
   2  -6  11      831.00      809.60     30.27 o
   3  -6  11      520.27      480.33     33.31 o
   4  -6  11        3.94       15.03     30.16 o
  -7  -5  11       14.65        8.89     25.47 o
  -6  -5  11      351.25      366.30     20.36 o
  -5  -5  11     1848.08     1961.79     41.73 o
  -4  -5  11     1346.46     1383.29     27.64 o
  -3  -5  11      306.00      289.96     11.82 o
  -2  -5  11       32.32       27.61      7.52 o
  -1  -5  11      123.22      121.31      9.61 o
   0  -5  11      670.36      661.53     25.96 o
   1  -5  11     2389.21     2552.74     52.76 o
   2  -5  11     1694.17     1783.89     44.84 o
   3  -5  11      389.54      359.71     30.40 o
   4  -5  11      103.18       90.34     47.02 o
  -7  -4  11       48.61       47.59     25.03 o
  -6  -4  11      598.54      569.84     36.09 o
  -5  -4  11      660.80      642.71     26.80 o
  -4  -4  11      989.13     1059.28     23.86 o
  -3  -4  11      885.55      909.93     19.15 o
  -2  -4  11      116.71       91.94      8.56 o
  -1  -4  11        6.00        7.37      7.73 o
   0  -4  11      264.15      247.64     22.72 o
   1  -4  11     1043.61     1047.58     28.60 o
   2  -4  11     1609.27     1603.63     41.02 o
   3  -4  11     1210.00     1198.82     75.86 o
   4  -4  11       85.08       89.46     50.34 o
  -7  -3  11        1.11        0.00     18.73 o
  -6  -3  11      157.72      135.31     19.43 o
  -5  -3  11      353.57      318.14     21.67 o
  -4  -3  11      718.44      747.21     22.86 o
  -3  -3  11     1965.60     2021.57     31.68 o
  -2  -3  11      557.16      590.21     14.66 o
  -1  -3  11       58.53       52.34      7.98 o
   0  -3  11       25.50       18.47      9.65 o
   1  -3  11      388.40      389.26     17.22 o
   2  -3  11      212.86      223.82     15.44 o
   3  -3  11     2534.86     2503.27    112.74 o
   4  -3  11      643.33      668.20     64.58 o
  -7  -2  11       61.96       14.09     18.56 o
  -6  -2  11       24.68       21.95     17.26 o
  -5  -2  11      129.25      135.58     16.69 o
  -4  -2  11     5928.01     6106.11    102.49 o
  -3  -2  11      340.57      368.26     13.02 o
  -2  -2  11      223.18      227.42     10.54 o
  -1  -2  11      135.99      128.77      9.90 o
   0  -2  11        3.89       10.61      7.26 o
   1  -2  11       16.18       16.00     11.36 o
   2  -2  11     2784.16     2900.74     59.00 o
   3  -2  11      347.41      329.44     34.87 o
   4  -2  11       41.81       41.72     25.45 o
  -7  -1  11       16.90        0.00     17.30 o
  -6  -1  11       26.53       14.51     17.48 o
  -5  -1  11        5.08        0.00     16.78 o
  -4  -1  11      154.76      142.42     34.61 o
  -3  -1  11     3216.24     3418.93     70.90 o
  -2  -1  11     2326.93     2450.10     39.74 o
  -1  -1  11      273.87      298.42     11.57 o
   0  -1  11      595.57      579.20     16.42 o
   1  -1  11      290.00      252.57     13.95 o
   2  -1  11     1142.32     1183.56     41.95 o
   3  -1  11      494.82      425.96     39.50 o
   4  -1  11      621.70      550.42     42.01 o
  -7   0  11      111.81       67.12     28.84 o
  -6   0  11       33.54       26.39     16.95 o
  -5   0  11      130.65       62.75     18.53 o
  -4   0  11        8.35        8.21     12.58 o
  -3   0  11     2779.10     2926.96    130.13 o
  -2   0  11      346.18      378.53     16.95 o
  -1   0  11      144.08      135.44     10.15 o
   0   0  11     1278.05     1268.89     24.82 o
   1   0  11       49.88       48.69     12.61 o
   2   0  11       30.20       17.99     11.62 o
   3   0  11      790.99      784.58     46.64 o
   4   0  11      216.06      201.42     85.03 o
  -7   1  11      389.59      353.59     37.93 o
  -6   1  11       58.13       70.26     22.72 o
  -5   1  11      107.87       95.08     18.00 o
  -4   1  11      174.86      137.90     17.11 o
  -3   1  11      357.04      368.41     26.39 o
  -2   1  11      941.87     1018.68     25.43 o
  -1   1  11     1399.41     1497.44     33.30 o
   0   1  11      328.68      325.90     19.64 o
   1   1  11      364.11      332.05     21.66 o
   2   1  11       55.64       45.74     15.91 o
   3   1  11      102.90       78.79     32.07 o
  -7   2  11      680.87      575.22     43.00 o
  -6   2  11       76.07       40.90     24.47 o
  -5   2  11       23.48       12.11     16.15 o
  -4   2  11       62.33       56.69     16.08 o
  -3   2  11      135.52      130.20      7.73 o
  -2   2  11     1203.56     1265.19     25.88 o
  -1   2  11     1277.76     1338.94     26.96 o
   0   2  11      123.78      125.73     29.19 o
   1   2  11      273.22      275.23     23.29 o
   2   2  11      205.21      173.98     23.38 o
   3   2  11       14.17        0.00     22.84 o
  -6   3  11      358.03      281.23     34.96 o
  -5   3  11      270.91      223.27     26.11 o
  -4   3  11      123.94      103.71     17.99 o
  -3   3  11       11.60       19.00     12.09 o
  -2   3  11      583.26      578.17     21.44 o
  -1   3  11      676.74      658.13     26.62 o
   0   3  11      291.38      263.73     20.67 o
   1   3  11      481.10      421.74     28.29 o
   2   3  11      488.92      432.76     54.97 o
  -6   4  11      480.61      445.88     39.49 o
  -5   4  11       30.65       61.00     24.71 o
  -4   4  11      113.25      125.87     41.69 o
  -3   4  11      135.19      117.19     16.07 o
  -2   4  11      167.42      162.11     20.61 o
  -1   4  11      377.87      398.04     55.67 o
   0   4  11      589.67      563.09     41.42 o
   1   4  11       16.82       37.83     22.68 o
  -5   5  11      380.78      347.09     40.11 o
  -4   5  11      288.36      267.71     31.20 o
  -3   5  11      240.28      225.99     26.98 o
  -2   5  11        3.11        4.94     24.72 o
  -1   5  11      407.03      456.99     44.05 o
   0   5  11      128.67      123.84     24.42 o
  -3   6  11      439.78      395.17     39.43 o
  -2   6  11       10.59       12.64     47.45 o
  -1   6  11       74.48       64.73     33.43 o
  -1 -11  12      605.34      594.89     35.62 o
  -3 -10  12       15.23       30.19     27.25 o
  -2 -10  12       79.23       79.31     23.70 o
  -1 -10  12      416.46      338.88     25.65 o
   0 -10  12      599.77      589.11     34.56 o
   1 -10  12      315.47      294.36     32.69 o
  -4  -9  12       85.49       47.84     27.92 o
  -3  -9  12      268.43      217.93     25.77 o
  -2  -9  12       39.44       33.68     19.56 o
  -1  -9  12      350.44      293.66     22.48 o
   0  -9  12      340.86      354.06     28.93 o
   1  -9  12      559.81      525.80     36.50 o
   2  -9  12      827.92      777.61     45.09 o
  -5  -8  12     1077.20     1100.44     53.79 o
  -4  -8  12      547.08      530.07     30.85 o
  -3  -8  12      437.81      386.13     28.21 o
  -2  -8  12       72.99       69.93     17.54 o
  -1  -8  12       16.63       16.04     13.43 o
   0  -8  12      529.08      491.39     25.99 o
   1  -8  12      804.36      762.31     38.08 o
   2  -8  12      839.50      817.18     85.47 o
   3  -8  12      897.15      912.03     78.30 o
  -6  -7  12      334.94      288.23     33.12 o
  -5  -7  12      347.71      312.74     27.96 o
  -4  -7  12      450.74      432.24     28.95 o
  -3  -7  12      739.71      745.67     25.67 o
  -2  -7  12      252.26      239.10     18.92 o
  -1  -7  12       80.74       63.23     12.11 o
   0  -7  12      221.55      207.99     19.53 o
   1  -7  12      362.38      357.90     25.17 o
   2  -7  12      679.41      678.69     44.02 o
   3  -7  12      586.44      609.01     52.00 o
  -6  -6  12      193.45      171.81     22.64 o
  -5  -6  12      462.22      457.96     41.42 o
  -4  -6  12      449.91      479.03     24.47 o
  -3  -6  12     1644.26     1635.07     41.25 o
  -2  -6  12     1500.20     1457.14     28.66 o
  -1  -6  12       25.08        5.94      8.28 o
   0  -6  12       19.36       13.85     11.64 o
   1  -6  12      349.07      310.56     20.53 o
   2  -6  12      433.94      419.75     30.16 o
   3  -6  12     1017.54      993.24     65.12 o
  -6  -5  12        2.06        1.76     25.34 o
  -5  -5  12      175.77      137.74     14.77 o
  -4  -5  12      613.98      642.32     22.55 o
  -3  -5  12      500.54      524.81     18.35 o
  -2  -5  12     1247.52     1334.96     26.31 o
  -1  -5  12     1203.24     1242.69     27.62 o
   0  -5  12      140.34      115.93     13.20 o
   1  -5  12      164.79      148.48     16.97 o
   2  -5  12      176.46      162.03     19.56 o
   3  -5  12      684.13      728.44     53.43 o
  -6  -4  12       14.82       44.55     19.67 o
  -5  -4  12      109.70      110.33     19.27 o
  -4  -4  12      534.02      536.66     16.26 o
  -3  -4  12      543.64      582.28     21.76 o
  -2  -4  12     1128.64     1231.42     25.31 o
  -1  -4  12     2063.20     2139.07     44.83 o
   0  -4  12       14.04       31.46     14.16 o
   1  -4  12       37.08       26.65     13.73 o
   2  -4  12       15.77        0.00     20.57 o
   3  -4  12      311.69      273.74     37.75 o
  -7  -3  12      194.53      180.29     24.25 o
  -6  -3  12      292.52      259.63     24.84 o
  -5  -3  12       57.53       37.22     15.74 o
  -4  -3  12      329.00      307.34     27.62 o
  -3  -3  12       87.64       97.18     18.61 o
  -2  -3  12     1629.76     1660.04     30.95 o
  -1  -3  12     1205.93     1261.25     27.21 o
   0  -3  12      475.34      474.46     18.77 o
   1  -3  12       12.88       11.72     10.66 o
   2  -3  12        7.98       11.12     18.20 o
   3  -3  12       28.11        0.00     22.62 o
  -7  -2  12      717.24      604.24     39.50 o
  -6  -2  12      591.77      569.10     33.21 o
  -5  -2  12       70.64       47.72     16.43 o
  -4  -2  12      222.38      225.07     29.54 o
  -3  -2  12      231.65      238.82     16.87 o
  -2  -2  12      991.06     1067.02     24.87 o
  -1  -2  12     2292.69     2437.04     42.57 o
   0  -2  12     1583.29     1677.29     37.62 o
   1  -2  12       43.77       52.46     15.26 o
   2  -2  12        7.91        0.00     16.33 o
   3  -2  12       18.14       14.47     30.76 o
  -7  -1  12      208.53      177.06     23.42 o
  -6  -1  12      199.87      225.30     25.69 o
  -5  -1  12       61.38       61.70     17.13 o
  -4  -1  12      163.58      147.08     18.91 o
  -3  -1  12        0.37        0.00     15.74 o
  -2  -1  12       77.72       81.77      8.59 o
  -1  -1  12     1378.54     1420.85     38.19 o
   0  -1  12     1039.33     1102.25     36.36 o
   1  -1  12      308.05      321.13     18.06 o
   2  -1  12      235.61      216.30     56.02 o
   3  -1  12      339.86      327.01     41.42 o
  -6   0  12      469.01      459.34     31.46 o
  -5   0  12      575.58      571.90     32.51 o
  -4   0  12      290.96      263.91     21.93 o
  -3   0  12      857.39      828.24     31.30 o
  -2   0  12       69.81       45.36      8.81 o
  -1   0  12      299.34      305.85     14.10 o
   0   0  12      684.86      743.87     52.00 o
   1   0  12     1199.81     1189.05     40.44 o
   2   0  12      332.42      281.78     28.57 o
   3   0  12      163.37       71.90     27.12 o
  -6   1  12      592.82      540.79     44.22 o
  -5   1  12      436.53      411.10     27.62 o
  -4   1  12       65.10       54.84     17.27 o
  -3   1  12      304.71      276.83     20.59 o
  -2   1  12        9.14        8.76     10.15 o
  -1   1  12      362.98      365.13     45.88 o
   0   1  12      713.42      762.88     30.09 o
   1   1  12      598.06      590.08     28.35 o
   2   1  12      237.56      238.05     26.67 o
  -6   2  12      620.03      576.79     46.67 o
  -5   2  12      762.51      714.70     47.72 o
  -4   2  12      133.51      131.62     19.34 o
  -3   2  12      424.71      407.27     17.53 o
  -2   2  12        0.17        2.42     11.72 o
  -1   2  12        0.26        0.00     15.47 o
   0   2  12      450.97      444.62     46.58 o
   1   2  12      947.35      911.32     41.69 o
   2   2  12      192.40      163.03     26.64 o
  -5   3  12      333.97      317.05     33.24 o
  -4   3  12      549.53      530.46     64.58 o
  -3   3  12        8.43        8.27     12.22 o
  -2   3  12      143.19      134.10     18.74 o
  -1   3  12       32.99        0.00     17.74 o
   0   3  12       69.74       64.59     21.67 o
   1   3  12      397.75      387.40     74.37 o
  -4   4  12      282.49      236.35     38.63 o
  -3   4  12      332.20      329.40     28.41 o
  -2   4  12       91.35       84.17     20.01 o
  -1   4  12      264.34      239.43     47.02 o
   0   4  12       99.83       74.27     43.78 o
  -2   5  12       97.25      112.29     30.04 o
  -2 -10  13      106.95      109.38     63.36 o
  -1 -10  13      154.18      116.20     30.57 o
  -3  -9  13      793.97      741.42     41.48 o
  -2  -9  13      407.29      405.23     30.14 o
  -1  -9  13      163.35      166.03     25.80 o
   0  -9  13       17.60       10.01     20.54 o
   1  -9  13       40.03       29.13     20.50 o
  -4  -8  13      237.28      171.66     25.50 o
  -3  -8  13      988.87     1022.51     44.50 o
  -2  -8  13      432.07      479.38     30.78 o
  -1  -8  13      523.08      523.59     30.61 o
   0  -8  13      187.85      182.90     22.29 o
   1  -8  13        5.05        0.00     18.77 o
  -5  -7  13       40.22       24.80     32.68 o
  -4  -7  13      315.61      301.75     28.16 o
  -3  -7  13      299.50      276.27     24.34 o
  -2  -7  13      761.73      761.01     37.64 o
  -1  -7  13      857.29      871.03     36.34 o
   0  -7  13      665.48      645.48     31.69 o
   1  -7  13       19.77       20.65     19.93 o
   2  -7  13       25.56        6.33     21.80 o
  -5  -6  13       45.01       38.83     17.10 o
  -4  -6  13      177.84      147.32     32.25 o
  -3  -6  13      510.11      478.96     28.35 o
  -2  -6  13     1202.31     1115.50     44.36 o
  -1  -6  13      425.57      430.91     25.07 o
   0  -6  13      716.37      746.32     34.10 o
   1  -6  13      477.51      452.70     30.86 o
   2  -6  13        9.83        0.00     20.57 o
  -6  -5  13      190.86      254.41     39.98 o
  -5  -5  13      155.25      116.21     20.51 o
  -4  -5  13      102.39       74.84     13.69 o
  -3  -5  13      161.85      137.06     14.87 o
  -2  -5  13      613.26      578.53     24.16 o
  -1  -5  13      290.87      342.19     22.98 o
   0  -5  13     1031.52     1051.34     51.56 o
   1  -5  13     1282.08     1330.85     48.68 o
   2  -5  13      269.75      259.10     32.23 o
  -6  -4  13      228.95      192.13     25.42 o
  -5  -4  13      280.99      251.88     40.81 o
  -4  -4  13        6.82        5.10     26.74 o
  -3  -4  13      100.25       85.01     14.33 o
  -2  -4  13      671.19      661.65     25.58 o
  -1  -4  13      908.44      871.95     30.71 o
   0  -4  13      540.89      546.10     26.07 o
   1  -4  13      397.55      424.01     28.40 o
   2  -4  13      265.83      264.21     33.28 o
  -6  -3  13      299.68      288.85     28.63 o
  -5  -3  13     1288.57     1245.53     49.99 o
  -4  -3  13      384.46      398.27     30.59 o
  -3  -3  13        5.37        0.00     10.64 o
  -2  -3  13        0.66        0.00     10.33 o
  -1  -3  13      299.48      283.38     18.50 o
   0  -3  13      618.15      651.72     37.75 o
   1  -3  13     1798.29     1834.89     70.88 o
   2  -3  13      701.17      753.85     50.78 o
  -6  -2  13      655.86      603.71     36.88 o
  -5  -2  13      298.29      275.29     25.69 o
  -4  -2  13      417.24      412.34     26.27 o
  -3  -2  13      196.89      167.55     20.73 o
  -2  -2  13       60.95       53.76     13.02 o
  -1  -2  13      120.56      131.02     17.93 o
   0  -2  13      565.25      532.25     47.98 o
   1  -2  13      987.86      958.45     38.32 o
   2  -2  13      343.05      329.49     35.70 o
  -6  -1  13       99.08       70.79     24.47 o
  -5  -1  13      346.16      335.76     26.57 o
  -4  -1  13      424.86      407.70     26.17 o
  -3  -1  13      375.50      355.18     25.96 o
  -2  -1  13      121.90      107.90     13.94 o
  -1  -1  13       13.70        7.78     12.10 o
   0  -1  13       81.27       93.91     23.25 o
   1  -1  13      300.46      263.05     24.15 o
   2  -1  13      207.67      176.11     32.31 o
  -6   0  13      137.73      119.03     31.46 o
  -5   0  13      337.79      315.14     29.01 o
  -4   0  13     2527.69     2636.07    126.72 o
  -3   0  13      152.05      164.24     34.78 o
  -2   0  13        9.33        6.99     11.96 o
  -1   0  13       24.62       19.23     16.00 o
   0   0  13       61.53       39.05     17.46 o
   1   0  13      233.13      223.63     21.54 o
   2   0  13     1245.18     1279.22    113.35 o
  -5   1  13        1.36        0.00     23.77 o
  -4   1  13      158.92      184.92     24.64 o
  -3   1  13     1407.47     1411.02     45.63 o
  -2   1  13      461.36      447.81     24.82 o
  -1   1  13       93.22       90.93     18.13 o
   0   1  13        6.30        1.75     16.32 o
   1   1  13        2.51        0.00     42.30 o
  -5   2  13      217.57      176.71     38.80 o
  -4   2  13      133.68      103.78     24.40 o
  -3   2  13     1273.09     1295.26     53.09 o
  -2   2  13      109.53      120.48     18.66 o
  -1   2  13        8.64       15.47     17.76 o
   0   2  13       37.56       17.37     29.18 o
  -4   3  13       71.55      105.26     53.48 o
  -3   3  13      124.29       93.38     33.55 o
  -2   3  13      864.54      900.23     70.96 o
  -1   3  13      220.75      236.52     33.73 o
  -3  -8  14       27.47       25.49     23.87 o
  -2  -8  14      408.30      405.83     32.94 o
  -1  -8  14      289.76      302.24     31.25 o
   0  -8  14      834.35      794.87     44.29 o
  -4  -7  14       10.43        0.00     21.41 o
  -3  -7  14        3.00       18.50     21.39 o
  -2  -7  14      212.78      158.48     25.20 o
  -1  -7  14      583.04      610.67     35.27 o
   0  -7  14      757.72      729.64     45.91 o
   1  -7  14      330.96      254.39     34.01 o
  -4  -6  14      129.16      115.76     22.43 o
  -3  -6  14      128.80      111.76     28.75 o
  -2  -6  14        2.05        5.15     19.75 o
  -1  -6  14      265.42      249.59     28.69 o
   0  -6  14      939.14      869.22     56.23 o
   1  -6  14      317.83      318.36     54.80 o
  -5  -5  14      415.38      372.27     37.02 o
  -4  -5  14      302.22      372.38     35.96 o
  -3  -5  14      246.81      208.75     22.05 o
  -2  -5  14       48.87       18.93     19.40 o
  -1  -5  14      172.73      142.50     24.36 o
   0  -5  14      402.04      392.64     32.86 o
   1  -5  14      316.76      273.81     38.26 o
  -5  -4  14      447.90      413.84     31.41 o
  -4  -4  14      301.36      318.12     29.51 o
  -3  -4  14      849.19      811.03     32.69 o
  -2  -4  14      340.60      311.83     22.11 o
  -1  -4  14      260.07      179.27     25.34 o
   0  -4  14       92.05       54.86     22.70 o
   1  -4  14      502.56      550.33     48.73 o
  -5  -3  14      330.72      293.12     27.79 o
  -4  -3  14      464.85      462.92     28.45 o
  -3  -3  14      328.95      360.14     35.04 o
  -2  -3  14      436.85      444.73     57.59 o
  -1  -3  14      239.74      205.72     20.97 o
   0  -3  14       20.69       56.01     30.24 o
   1  -3  14      179.95      161.81     36.09 o
  -5  -2  14      261.84      241.55     26.74 o
  -4  -2  14      357.73      331.86     47.63 o
  -3  -2  14      286.74      283.02     29.45 o
  -2  -2  14      509.91      534.46     34.78 o
  -1  -2  14      465.89      393.52     35.31 o
   0  -2  14       60.01       33.08     21.01 o
   1  -2  14      133.61      122.37     32.84 o
  -5  -1  14       81.04       48.42     24.47 o
  -4  -1  14      633.02      612.24     38.02 o
  -3  -1  14      136.10      110.37     23.25 o
  -2  -1  14      556.53      526.16     45.09 o
  -1  -1  14      560.69      533.02     34.73 o
   0  -1  14       50.66       28.87     21.06 o
   1  -1  14       30.01       30.36     26.96 o
  -4   0  14      191.89      154.54     22.14 o
  -3   0  14      156.15      125.46     21.61 o
  -2   0  14      723.60      736.02     34.74 o
  -1   0  14      618.22      615.87     31.99 o
   0   0  14      319.93      318.98     31.02 o
  -4   1  14        5.06        0.00     25.69 o
  -3   1  14      127.17      123.07     27.09 o
  -2   1  14       78.23       82.04     17.32 o
  -1   1  14      499.01      472.30     61.00 o
  -3  -6  15      945.71      909.15     87.57 o
  -2  -6  15      216.38      234.39     30.04 o
  -1  -6  15      109.33       90.19     26.94 o
  -3  -5  15      276.34      274.58     37.05 o
  -2  -5  15      413.66      422.54     36.09 o
  -1  -5  15      301.65      265.54     34.24 o
  -3  -4  15      591.92      597.31     47.85 o
  -2  -4  15      675.95      672.91     37.74 o
  -1  -4  15      217.41      197.60     29.18 o
  -4  -3  15       17.70        0.00     23.34 o
  -3  -3  15      318.69      309.77     33.92 o
  -2  -3  15      335.93      341.84     45.27 o
  -1  -3  15      171.00      167.03     47.02 o
  -3  -2  15      115.91      105.33     27.14 o
  -2  -2  15      797.50      801.65     50.69 o
  -1  -2  15      571.12      565.36     43.17 o
  -2  -1  15       29.38       29.34     22.90 o
 
